# Supplementary material for: The Transcriptional Response to Oxidative Stress during Vertebrate Development: Effects of tert-Butylhydroquinone and 2,3,7,8-Tetrachlorodibenzo-p-Dioxin
Source: PLoS One. 2014 Nov 17;9(11):e113158. doi: 10.1371/journal.pone.0113158 (PMC4234671; doi:10.1371/journal.pone.0113158)
Supplement: Table S2 — List of all significant probes and the ratios (tBHQ/DMSO, TCDD/DMSO). (XLS) [file pone.0113158.s002.xls]

## Sheet: 5percFalseDisc-p05-perm1000.txt
Table S2	List of all (1477) significant probes and the ratios (tBHQ/DMSO, TCDD/DMSO)
	* indicates probes assigned to more than one gene
Probe	Gene Product	tBHQ	TCDD
A_15_P120181	3-hydroxyisobutyrate dehydrogenase (hibadh)	0.7 +- 0.04	0.93 +- 0.03
A_15_P108400	3-hydroxyisobutyrate dehydrogenase (hibadh)	0.65 +- 0.04	0.93 +- 0.07
A_15_P108929	4-aminobutyrate aminotransferase (abat)	1.75 +- 0.1	0.9 +- 0.08
A_15_P120995 *	5-aminoimidazole-4-carboxamide ribonucleotide formyltransferase/IMP cyclohydrolase; fibronectin 1b (fn1b; atic)	1.86 +- 0.5	0.64 +- 0.02
A_15_P107850	5'-nucleotidase, ecto (CD73) (nt5e)	1.84 +- 0.22	1.4 +- 0.09
A_15_P116563	a disintegrin and metalloproteinase domain 8a (adam8a)	2.06 +- 0.37	1.01 +- 0.05
A_15_P101137	a disintegrin and metalloproteinase domain 8a (adam8a)	2.17 +- 0.36	1.07 +- 0.07
A_15_P109320	abhydrolase domain containing 4 (abhd4)	1.71 +- 0.12	1.07 +- 0.1
A_15_P111016	abl-interactor 1 (abi1)	1.46 +- 0.05	0.86 +- 0.07
A_15_P102216	Acetyl-CoA acetyltransferase, mitochondrial precursor (EC 2.3.1.9) (Acetoacetyl-CoA thiolase) (T2) (acat1 (2 of 2))	0.74 +- 0.02	0.86 +- 0.01
A_15_P115996	achaete-scute complex-like 1a (Drosophila) (ascl1a)	1.23 +- 0.05	0.84 +- 0.04
A_15_P108609	actin related protein 2/3 complex, subunit 5A (arpc5a)	1.22 +- 0.02	1.02 +- 0.04
A_15_P110939	activated leukocyte cell adhesion molecule (alcam)	2.17 +- 0.11	1.06 +- 0.07
A_15_P107601	activating transcription factor 3 (atf3)	19.05 +- 2.71	1.07 +- 0.05
A_15_P110211	acyl-Coenzyme A dehydrogenase family, member 8 (acad8)	0.65 +- 0.03	0.82 +- 0.02
A_15_P118669	acyl-Coenzyme A dehydrogenase family, member 8 (acad8)	0.7 +- 0.04	0.91 +- 0.03
A_15_P108644	acyl-Coenzyme A dehydrogenase, C-2 to C-3 short chain (zgc:64196)	0.52 +- 0.07	0.9 +- 0.13
A_15_P113994	adaptor-related protein complex 1, gamma 1 subunit (ap1g1)	1.31 +- 0.03	1.1 +- 0.07
A_15_P108241	adaptor-related protein complex 3, sigma 1 subunit (ap3s1)	1.33 +- 0.07	1.01 +- 0.08
A_15_P121467	adducin 3 (gamma) (add3)	1.22 +- 0.05	1.12 +- 0.03
A_15_P101054	adiponectin receptor 1b (adipor1b)	0.63 +- 0.05	1.12 +- 0.03
A_15_P116337	ADP-ribosylation factor 5 (arf5)	1.24 +- 0.03	0.99 +- 0.03
A_15_P121208	ADP-ribosylation factor interacting protein 1 (arfaptin 1) (arfip1)	0.7 +- 0.05	1.01 +- 0.03
A_15_P109402 *	ADP-ribosylation factor-like 2 binding protein; Novel protein similar to vertebrate transmembrane 4 superfamily member 11 (Plasmolipin) (TM4SF11) (a3kq86_danre; arl2bp)	0.52 +- 0.09	0.5 +- 0.1
A_15_P106329	ADP-ribosylation factor-like 6 interacting protein 5 (arl6ip5)	0.57 +- 0.08	0.93 +- 0.03
A_15_P101195	ADP-ribosylation factor-like 6 interacting protein 5 (arl6ip5)	0.53 +- 0.04	0.95 +- 0.15
A_15_P113054	AGS3 (Gpsm1)	1.59 +- 0.08	1.14 +- 0.09
A_15_P100942 *	aldehyde dehydrogenase 3 family, member D1; caseinolytic protease, ATP-dependent, proteolytic subunit homolog (zgc:112333; aldh3d1)	0.46 +- 0.05	0.95 +- 0.08
A_15_P100189	alpha thalassemia/mental retardation syndrome X-linked, like (atrxl)	1.49 +- 0.1	0.9 +- 0.07
A_15_P115214	amplified in osteosarcoma (os9)	1.47 +- 0.07	1.08 +- 0.05
A_15_P116762	ankyrin repeat domain 10a (ankrd10a)	0.7 +- 0.05	1.04 +- 0.02
A_15_P103686	ankyrin repeat domain 6 (ankrd6)	1.47 +- 0.11	1.88 +- 0.21
A_15_P109688	annexin A1b (anxa1b)	0.34 +- 0.02	0.89 +- 0.03
A_15_P113967	annexin A4 (anxa4)	2.47 +- 0.43	1.11 +- 0.12
A_15_P109103	APG3 autophagy 3-like (apg3l)	0.82 +- 0.04	0.95 +- 0.03
A_15_P108410 *	apolipoprotein A-I binding protein; RAB25, member RAS oncogene family (apoa1bp; rab25)	0.49 +- 0.09	1.38 +- 0.14
A_15_P105251	apoptosis-inducing factor, mitochondrion-associated, 2 [Source:HGNC Symbol;Acc:21411] (AIFM2)	2.07 +- 0.05	1.31 +- 0.09
A_15_P107627	apoptotic protease activating factor (apaf1)	1.35 +- 0.04	1.24 +- 0.03
A_15_P104846	aquaporin 3 (aqp3)	0.45 +- 0.04	0.73 +- 0.05
A_15_P110375	arginase, type II (arg2)	2.08 +- 0.24	0.73 +- 0.1
A_15_P110189	arginase, type II (arg2)	5.16 +- 0.31	0.7 +- 0.08
A_15_P117032	arginine and glutamate rich 1b [Source:ZFIN;Acc:ZDB-GENE-040426-736] (arglu1b)	0.42 +- 0.1	0.99 +- 0.06
A_15_P112874	arginyl-tRNA synthetase (rars)	1.19 +- 0.11	0.79 +- 0.03
A_15_P119520	arginyl-tRNA synthetase (rars)	1.24 +- 0.08	0.8 +- 0.04
A_15_P101070	ARP8 actin-related protein 8 homolog (yeast) (actr8)	0.81 +- 0.03	0.88 +- 0.03
A_15_P108223	arrestin domain containing 2 (arrdc2)	3.12 +- 0.29	0.85 +- 0.11
A_15_P116972	arrestin domain containing 3 (arrdc3)	4.21 +- 0.14	1.06 +- 0.16
A_15_P105218	arrestin domain containing 3 (arrdc3)	4.32 +- 0.28	0.96 +- 0.08
A_15_P110958	arrestin, beta 2 (arrb2)	1.09 +- 0.06	1.29 +- 0.04
A_15_P103538	aryl hydrocarbon receptor 2 (ahr2)	0.8 +- 0.04	2.42 +- 0.24
A_15_P116264	aryl hydrocarbon receptor 2 (ahr2)	1.38 +- 0.06	2.16 +- 0.27
A_15_P101039	aryl hydrocarbon receptor nuclear translocator-like 1a (arntl1a)	0.58 +- 0.08	1.05 +- 0.04
A_15_P116126 *	asparagine-linked glycosylation 1 homolog (yeast, beta-1,4-mannosyltransferase); family with sequence similarity 86, member A (alg1; fam86a)	0.74 +- 0.03	1.01 +- 0.04
A_15_P102650	asparagine-linked glycosylation 2 homolog (S. cerevisiae, alpha-1,3-mannosyltransferase) (alg2)	1.31 +- 0.06	1 +- 0.03
A_15_P117667	Asxl1 protein (Fragment) (q6p6x8_danre)	0.71 +- 0.06	1.19 +- 0.09
A_15_P107783	atonal homolog 2b (atoh2b)	0.87 +- 0.05	1.06 +- 0.03
A_15_P108412	ATP synthase, H+ transporting, mitochondrial F0 complex, subunit b, isoform 1 (atp5f1)	0.76 +- 0.03	0.92 +- 0.02
A_15_P105570	ATP synthase, H+ transporting, mitochondrial F0 complex, subunit c (subunit 9) (atp5g)	0.8 +- 0.03	0.92 +- 0.01
A_15_P111648	ATP synthase, H+ transporting, mitochondrial F0 complex, subunit d (atp5h)	0.74 +- 0.03	0.89 +- 0.01
A_15_P100302	ATP synthase, H+ transporting, mitochondrial F1 complex, gamma polypeptide 1 (atp5c1)	0.7 +- 0.02	0.86 +- 0.02
A_15_P104624	ATP-binding cassette, sub-family C (CFTR/MRP), member 4 (abcc4)	1.71 +- 0.1	1.09 +- 0.07
A_15_P103783	ATP-binding cassette, sub-family C (CFTR/MRP), member 4 (abcc4)	2.56 +- 0.38	0.98 +- 0.1
A_15_P106294	ATP-binding domain protein 3 (zgc:55395)	1.98 +- 0.11	1.05 +- 0.05
A_15_P108673	ATPase family AAA domain-containing protein 3A (atad3a)	1.29 +- 0.08	0.9 +- 0.04
A_15_P116936	ATPase, Ca++ transporting, cardiac muscle, slow twitch 2b (atp2a2b)	1.95 +- 0.25	0.98 +- 0.07
A_15_P102065	B-cell CLL/lymphoma 7b (bcl7b)	0.57 +- 0.03	0.82 +- 0.06
A_15_P102415	B-cell CLL/lymphoma 9-like (bcl9l)	0.79 +- 0.07	1.13 +- 0.05
A_15_P104763	B-cell translocation gene 1 (btg1)	1.49 +- 0.25	0.77 +- 0.09
A_15_P109244	B-cell translocation gene 1 (btg1)	2.36 +- 0.09	0.91 +- 0.18
A_15_P103119	B-cell translocation gene 2 (btg2)	4.64 +- 0.28	1.21 +- 0.04
A_15_P113440	B-cell translocation gene 3 (btg3)	1.37 +- 0.12	0.97 +- 0.06
A_15_P112498	BAI1-associated protein 2-like 1a (baiap2l1a)	0.65 +- 0.03	0.74 +- 0.06
A_15_P107553	Bardet-Biedl syndrome 2 (bbs2)	0.84 +- 0.01	1.17 +- 0.06
A_15_P118102	Bardet-Biedl syndrome 2 (bbs2)	0.85 +- 0.05	1.27 +- 0.11
A_15_P110953	basic helix-loop-helix domain containing, class B, 3 like (bhlhb3l)	2.26 +- 0.26	0.75 +- 0.04
A_15_P118934	basic leucine zipper and W2 domains 1, like (bzw1l)	5.15 +- 0.27	1 +- 0.1
A_15_P100844 *	BCL2-antagonist of cell death; hypothetical protein LOC450036 (InterPro: Aldo/keto reductase) (bad; zgc:101765)	0.41 +- 0.05	0.91 +- 0.01
A_15_P110884	BCL2-associated athanogene 3 (bag3)	3.35 +- 0.88	0.74 +- 0.18
A_15_P100716	bcl2-associated X protein (bax)	1.45 +- 0.07	1.11 +- 0.03
A_15_P105202	bcl2-like (bcl2l)	1.59 +- 0.07	0.92 +- 0.03
A_15_P117775	BCL6 co-repressor (bcor)	1.72 +- 0.11	1.93 +- 0.15
A_15_P116245	Beta thymosin-like protein 2 (a0a097_danre)	0.66 +- 0.02	0.81 +- 0.04
A_15_P117198	beta-3-galactosyltransferase (zgc:86586)	0.31 +- 0.09	0.99 +- 0.15
A_15_P110145	biglycan (zgc:77123)	1.19 +- 0.05	0.82 +- 0.06
A_15_P115126	BMP and activin membrane-bound inhibitor (Xenopus laevis) homolog (bambi)	0.56 +- 0.06	1.3 +- 0.06
A_15_P109949	brain protein 16 (brp16)	1.21 +- 0.08	0.85 +- 0.05
A_15_P118204	brain-derived neurotrophic factor (bdnf)	3.85 +- 0.93	1.26 +- 0.08
A_15_P108387	bromodomain adjacent to zinc finger domain, 1A (baz1a)	1.7 +- 0.2	1.12 +- 0.05
A_15_P107491 *	bromodomain containing 8; none (ensdarg00000007376; brd8)	0.95 +- 0.04	1.17 +- 0.01
A_15_P108845	BTB (POZ) domain containing 2 (btbd2)	0.83 +- 0.04	1.08 +- 0.03
A_15_P117225	BTB/POZ domain-containing protein KCTD15 (kctd15 (2 of 2))	1.43 +- 0.05	1.06 +- 0.05
A_15_P117939	calcium activated nucleotidase 1 (cant1)	0.7 +- 0.04	0.98 +- 0.04
A_15_P106574	calmodulin 2a (phosphorylase kinase, delta) (calm2a)	1.94 +- 0.11	1.04 +- 0.14
A_15_P112373	calmodulin 2a (phosphorylase kinase, delta) (calm2a)	2.36 +- 0.14	1.05 +- 0.02
A_15_P101243	calmodulin 2a (phosphorylase kinase, delta) (calm2a)	2.01 +- 0.2	1.09 +- 0.19
A_15_P100107	calpain 1 (zgc:55262)	0.69 +- 0.04	1.14 +- 0.04
A_15_P102308	calpain 2, (m/II) large subunit b (capn2b)	0.27 +- 0.03	1.04 +- 0.05
A_15_P118531	calpain, small subunit 1 a (capns1a)	0.6 +- 0.04	1.06 +- 0.06
A_15_P121366	calsequestrin 2 (casq2)	0.58 +- 0.09	1 +- 0.13
A_15_P107954	carbonic anhydrase (cahz)	0.39 +- 0.05	0.8 +- 0.07
A_15_P117784	carboxypeptidase A5 (cpa5)	1.98 +- 0.13	0.67 +- 0.04
A_15_P104764	carboxypeptidase, vitellogenic-like (cpvl)	0.65 +- 0.06	0.9 +- 0.03
A_15_P105130	carnitine acetyltransferase (crat)	0.7 +- 0.06	0.83 +- 0.04
A_15_P108775	caspase 6, apoptosis-related cysteine peptidase, like 1 (casp6l1)	0.49 +- 0.04	0.79 +- 0.06
A_15_P107854	caspase 9, apoptosis-related cysteine protease (casp9)	2.56 +- 0.11	1.2 +- 0.09
A_15_P106832	caspase b (caspb)	0.35 +- 0.09	1.15 +- 0.22
A_15_P104273	caspase b (caspb)	0.37 +- 0.02	1.07 +- 0.11
A_15_P102768	cathepsin H (ctsh)	0.49 +- 0.02	0.78 +- 0.06
A_15_P106359 *	cathepsin Z; TH1-like (Drosophila) (ctsz; th1l)	0.63 +- 0.05	0.88 +- 0.05
A_15_P115397 *	cathepsin Z; TH1-like (Drosophila) (ctsz; th1l)	0.73 +- 0.04	0.99 +- 0.02
A_15_P113387	caveolin 2 (cav2)	0.51 +- 0.05	0.7 +- 0.05
A_15_P103549	caveolin 2 (cav2)	0.58 +- 0.04	0.79 +- 0.01
A_15_P113920	CCAAT/enhancer binding protein (C/EBP), beta (cebpb)	6.24 +- 1.28	0.93 +- 0.04
A_15_P109417	CCAAT/enhancer binding protein (C/EBP), gamma (cebpg)	1.75 +- 0.08	1.02 +- 0.02
A_15_P100379	CCCH zinc finger protein C3H-2 (zgc:77882)	1.86 +- 0.19	0.74 +- 0.04
A_15_P105840	CD82 antigen (cd82)	0.75 +- 0.06	1.27 +- 0.04
A_15_P110469	CDC14 cell division cycle 14 homolog A (S. cerevisiae) (cdc14a)	0.79 +- 0.04	1.12 +- 0.07
A_15_P106457	chaperonin containing TCP1, subunit 5 (epsilon) (cct5)	3.25 +- 0.82	1.04 +- 0.03
A_15_P107100	Charged multivesicular body protein 4b (Chromatin- modifying protein 4b) (CHMP4b) (zgc:56112)	1.44 +- 0.06	1.01 +- 0.04
A_15_P116448	chemokine (C-X-C motif) receptor 7b (cxcr7b)	0.56 +- 0.11	1.24 +- 0.07
A_15_P111028	chemokine (C-X-C motif) receptor 7b (cxcr7b)	0.44 +- 0.08	1.2 +- 0.09
A_15_P120757	chemokine (C-X-C motif), receptor 4b (cxcr4b)	0.9 +- 0.07	1.33 +- 0.09
A_15_P103998	CHMP family, member 7 (chmp7)	0.84 +- 0.04	1.08 +- 0.02
A_15_P120591	cholinergic receptor, nicotinic, alpha 5 (chrna5)	1.53 +- 0.14	1.2 +- 0.03
A_15_P114028	chromatin assembly factor 1, subunit B (chaf1b)	0.52 +- 0.07	0.62 +- 0.07
A_15_P121465	chromatin modifying protein 5 (chmp5)	0.77 +- 0.04	0.99 +- 0.03
A_15_P115061	chromobox homolog 1 (HP1 beta homolog Drosophila ) (cbx1)	0.7 +- 0.06	0.94 +- 0.06
A_15_P105645	chromodomain helicase DNA binding protein 1-like (chd1l)	0.64 +- 0.04	0.83 +- 0.05
A_15_P106741	chromosome 20 open reading frame 149, like (c20orf149l)	1.74 +- 0.14	0.98 +- 0.06
A_15_P110843	chromosome 20 open reading frame 149, like (c20orf149l)	1.53 +- 0.12	1.01 +- 0.08
A_15_P112246	chromosome 21 open reading frame 59-like (c21orf59l)	1.94 +- 0.14	1.16 +- 0.05
A_15_P120931	chromosome 6 open reading frame 115 (H. sapiens) (c6orf115)	0.69 +- 0.04	0.82 +- 0.06
A_15_P109361	cirrhosis, autosomal recessive 1A (cirhin) (cirh1a)	1.3 +- 0.07	0.92 +- 0.04
A_15_P106322	CKLF-like MARVEL transmembrane domain containing 4 (cmtm4)	1.57 +- 0.08	0.92 +- 0.05
A_15_P106475	clathrin interactor 1 (clint1)	1.28 +- 0.05	1.11 +- 0.05
A_15_P100676	claudin c (cldnc)	2.25 +- 0.39	0.6 +- 0.01
A_15_P119831 *	cleavage and polyadenylation factor subunit, homolog (S. cerevisiae); coiled-coil domain containing 90B (ccdc90b; pcf11)	1.53 +- 0.11	1.15 +- 0.12
A_15_P107072 *	cleavage and polyadenylation factor subunit, homolog (S. cerevisiae); coiled-coil domain containing 90B (ccdc90b; pcf11)	1.35 +- 0.06	1.08 +- 0.08
A_15_P114988	cleavage and polyadenylation specific factor 5 (cpsf5)	0.7 +- 0.06	0.91 +- 0.04
A_15_P105339	coactosin-like 1 (Dictyostelium) (cotl1)	0.81 +- 0.03	0.84 +- 0.04
A_15_P119533	coagulation factor C homolog, cochlin (Limulus polyphemus) (coch)	1.47 +- 0.18	0.77 +- 0.03
A_15_P102638	coagulation factor V (f5)	1.5 +- 0.17	0.64 +- 0.04
A_15_P103427	coagulation factor V (f5)	1.58 +- 0.22	0.62 +- 0.04
A_15_P107912	coatomer protein complex, subunit alpha (copa)	0.86 +- 0.02	1.04 +- 0.04
A_15_P110280 *	coatomer protein complex, subunit gamma 2; mesoderm specific transcript (mest; copg2)	0.84 +- 0.04	0.98 +- 0.03
A_15_P120170	COBW domain containing (cbwd)	0.74 +- 0.03	0.92 +- 0.05
A_15_P103673	coenzyme Q3 homolog, methyltransferase (yeast) (coq3)	0.71 +- 0.04	0.89 +- 0.06
A_15_P115303	cofactor of BRCA1 (cobra1)	0.76 +- 0.07	1.11 +- 0.03
A_15_P106351	coiled-coil domain containing 47 (ccdc47)	0.69 +- 0.02	1.04 +- 0.06
A_15_P109404	coiled-coil domain containing 90B (ccdc90b)	0.68 +- 0.06	0.85 +- 0.04
A_15_P113001	collagen type XVIII, alpha 1 (col18a1)	0.65 +- 0.05	0.74 +- 0.05
A_15_P118620	collagen, type I, alpha 2 (col1a2)	0.72 +- 0.03	0.93 +- 0.02
A_15_P100537	collagen, type IV, alpha 5 (Alport syndrome) (col4a5)	0.62 +- 0.01	0.94 +- 0.06
A_15_P111514 *	component of oligomeric golgi complex 2; angiotensinogen (cog2; agt)	2.14 +- 0.36	0.53 +- 0.02
A_15_P106013	connexin 32.3 (cx32.3)	0.78 +- 0.09	0.5 +- 0.03
A_15_P101763	COP9 constitutive photomorphogenic homolog subunit 2 (Arabidopsis) (cops2)	0.71 +- 0.02	0.94 +- 0.03
A_15_P106074	COP9 constitutive photomorphogenic homolog subunit 5 (cops5)	0.64 +- 0.05	0.95 +- 0.08
A_15_P100865	COP9 constitutive photomorphogenic homolog subunit 8 (Arabidopsis) (cops8)	0.7 +- 0.02	0.92 +- 0.04
A_15_P119085	core promoter element binding protein (copeb)	1.79 +- 0.06	1 +- 0.02
A_15_P119977	Corticotropin-releasing factor-binding protein precursor (CRF-binding protein) (CRF-BP) (Corticotropin- releasing hormone-binding protein) (CRH-BP) (crhbp (1 of 3))	1.53 +- 0.04	0.98 +- 0.07
A_15_P115289	coxsackie virus and adenovirus receptor (cxadr)	1.33 +- 0.09	0.89 +- 0.01
A_15_P100260	cryptochrome 1b (cry1b)	1.38 +- 0.05	1 +- 0.05
A_15_P105520	cryptochrome 2a (cry2a)	1.38 +- 0.06	0.99 +- 0.06
A_15_P112728	cryptochrome 3 (cry3)	3.19 +- 0.72	0.95 +- 0.11
A_15_P120707	Cryptochrome DASH (cry-dash)	2.35 +- 0.48	0.87 +- 0.05
A_15_P112954	CTP synthase (ctps)	1.29 +- 0.03	0.84 +- 0.02
A_15_P108921	CTP synthase (ctps)	1.29 +- 0.07	0.84 +- 0.04
A_15_P112591	CUE domain containing 2 (cuedc2)	0.81 +- 0.02	0.93 +- 0.01
A_15_P103442	CUG triplet repeat, RNA binding protein 2 (cugbp2)	1.4 +- 0.05	1.18 +- 0.09
A_15_P117475	CUG triplet repeat, RNA-binding protein 1 (cugbp1)	1.36 +- 0.02	1.02 +- 0.03
A_15_P109643	CUG triplet repeat, RNA-binding protein 1 (cugbp1)	1.28 +- 0.05	1 +- 0.04
A_15_P106951	cullin-associated and neddylation-dissociated 1 (cand1)	0.82 +- 0.03	0.96 +- 0.01
A_15_P103270	cut-like 1 (Drosophila) (cutl1)	0.77 +- 0.02	0.96 +- 0.03
A_15_P112067	cut-like 1 (Drosophila) (cutl1)	0.81 +- 0.03	1 +- 0.01
A_15_P101366	Cyclic AMP-dependent transcription factor ATF-4 (Activating transcription factor 4) (DNA-binding protein TAXREB67) (Cyclic AMP response element-binding protein 2) (CREB2) (atf4 (1 of 2))	1.92 +- 0.06	1.06 +- 0.02
A_15_P111333	Cyclic AMP-dependent transcription factor ATF-4 (Activating transcription factor 4) (DNA-binding protein TAXREB67) (Cyclic AMP response element-binding protein 2) (CREB2) (atf4 (1 of 2))	1.86 +- 0.18	1.22 +- 0.15
A_15_P106239	cyclin B1 (ccnb1)	0.42 +- 0.03	0.91 +- 0.08
A_15_P119610	cyclin B1 (ccnb1)	0.6 +- 0.03	1 +- 0.09
A_15_P109617	cyclin B2 (ccnb2)	0.37 +- 0.01	0.76 +- 0.08
A_15_P121007	cyclin H (ccnh)	0.63 +- 0.04	0.97 +- 0.08
A_15_P116575	cyclin-dependent kinase 7 (cdk7)	0.8 +- 0.01	1.02 +- 0.02
A_15_P118184	cyclin-dependent kinase 9 (CDC2-related kinase) (cdk9)	0.85 +- 0.02	1 +- 0.04
A_15_P116748	cyclin-dependent kinase 9 (CDC2-related kinase) (cdk9)	0.85 +- 0.02	1.01 +- 0.03
A_15_P113729	cyclin-dependent kinase inhibitor 1b (p27, kip1) (cdkn1b)	1.96 +- 0.13	1.15 +- 0.12
A_15_P108580	cyclin-dependent kinase inhibitor 1b (p27, kip1) (cdkn1b)	2.04 +- 0.17	1.26 +- 0.13
A_15_P105830	cyclin-dependent kinase inhibitor 1b, like (cdkn1bl)	0.77 +- 0.08	2.2 +- 0.08
A_15_P111942	cyclin-dependent kinase inhibitor 1C (p57, Kip2) (cdkn1c)	0.52 +- 0.02	0.9 +- 0.04
A_15_P112576	cystathionine-beta-synthase (cbs)	2.07 +- 0.34	0.95 +- 0.07
A_15_P116681	cysteine rich protein 61 (zgc:85866)	2.82 +- 0.18	1.11 +- 0.08
A_15_P100798	cysteinyl-tRNA synthetase (cars)	1.4 +- 0.11	0.85 +- 0.05
A_15_P119785	cytochrome b5 type A (microsomal) (cyb5a)	1.22 +- 0.29	3.99 +- 0.4
A_15_P110617	cytochrome b5 type B (cyb5b)	1.46 +- 0.14	0.92 +- 0.04
A_15_P100578	cytochrome P450, family 1, subfamily A (cyp1a)	0.96 +- 0.09	71.59 +- 6.09
A_15_P102435	cytochrome P450, family 1, subfamily A (cyp1a)	1 +- 0.28	8.82 +- 0.79
A_15_P111351	cytochrome P450, family 17, subfamily A, polypeptide 1 (cyp17a1)	0.42 +- 0.01	0.77 +- 0.06
A_15_P121134	cytochrome P450, family 17, subfamily A, polypeptide 1 (cyp17a1)	0.51 +- 0.05	0.84 +- 0.13
A_15_P108178	cytochrome P450, family 17, subfamily A, polypeptide 1 (cyp17a1)	0.43 +- 0.05	0.92 +- 0.08
A_15_P111386	cytochrome P450, family 2, subfamily J polypeptide 26 (cyp2j26)	0.68 +- 0.05	0.95 +- 0.08
A_15_P108884	cytochrome P450, family 24, subfamily A, polypeptide 1, like (cyp24a1l)	2.86 +- 0.48	0.88 +- 0.09
A_15_P110118	cytochrome P450, subfamily XXVIA, polypeptide 1 (cyp26a1)	0.96 +- 0.08	1.58 +- 0.05
A_15_P104506	dachshund a (dacha)	1.38 +- 0.09	1.13 +- 0.06
A_15_P113753	dachshund c (dachc)	1.53 +- 0.04	0.95 +- 0.06
A_15_P108131	dachshund c (dachc)	1.66 +- 0.11	1.05 +- 0.08
A_15_P112981	dapper homolog 2, antagonist of beta-catenin (xenopus) (dact2)	0.97 +- 0.06	0.72 +- 0.05
A_15_P109601 *	DCP2 decapping enzyme homolog (S. cerevisiae); mRNA-decapping enzyme 2 (EC 3.-.-.-) (hDpc) (Nucleoside diphosphate- linked moiety X motif 20) (Nudix motif 20) (dcp2; dcp2 (2 of 2))	0.81 +- 0.03	1.03 +- 0.03
A_15_P115575 *	DEAD (Asp-Glu-Ala-Asp) box polypeptide 18; hypothetical protein LOC678566 (zgc:136790; ddx18)	1.31 +- 0.07	0.94 +- 0.06
A_15_P110247	DEAD (Asp-Glu-Ala-Asp) box polypeptide 27 (ddx27)	1.27 +- 0.07	0.91 +- 0.02
A_15_P121404	DEAD (Asp-Glu-Ala-Asp) box polypeptide 5 (ddx5)	1.55 +- 0.06	1.3 +- 0.14
A_15_P102374	DEAD (Asp-Glu-Ala-Asp) box polypeptide 56 (ddx56)	1.43 +- 0.09	0.91 +- 0.06
A_15_P117545	DEAD (Asp-Glu-Ala-Asp) box polypeptide 56 (ddx56)	1.39 +- 0.07	0.92 +- 0.04
A_15_P114586	dedicator of cytokinesis 7 (dock7)	1.3 +- 0.02	1.09 +- 0.08
A_15_P116058 *	deoxyribonuclease I-like 3; ribosomal protein L10 (rpl10; dnase1l3)	0.68 +- 0.04	0.93 +- 0.07
A_15_P120138	dickkopf 1 (dkk1)	0.53 +- 0.09	0.95 +- 0.04
A_15_P107262	dihydrodiol dehydrogenase (dimeric), like (dhdhl)	2.48 +- 0.09	0.69 +- 0.05
A_15_P117132	dihydrolipoamide S-acetyltransferase (E2 component of pyruvate dehydrogenase complex) (dlat)	0.83 +- 0.03	1.02 +- 0.05
A_15_P113979	disabled homolog 2 (Drosophila) (dab2)	0.49 +- 0.03	0.7 +- 0.03
A_15_P114693	dishevelled, dsh homolog 2 (Drosophila) (dvl2)	1.42 +- 0.08	0.96 +- 0.04
A_15_P117241	distal-less homeobox gene 3b (dlx3b)	0.41 +- 0.09	1.85 +- 0.05
A_15_P105499	distal-less homeobox gene 4a (dlx4a)	0.54 +- 0.05	0.93 +- 0.02
A_15_P117477	distal-less homeobox gene 5a (dlx5a)	0.64 +- 0.05	1.06 +- 0.02
A_15_P104910	Dixin (DIX domain-containing protein 1) (Coiled-coil protein DIX1) (Coiled-coil-DIX1) (dixdc1 (1 of 2))	0.58 +- 0.06	0.93 +- 0.02
A_15_P100707	DNA (cytosine-5-)-methyltransferase 1 (dnmt1)	0.66 +- 0.02	0.84 +- 0.01
A_15_P108778	DnaJ (Hsp40) homolog, subfamily B, member 1 (dnajb1)	10.48 +- 2.33	2.17 +- 0.18
A_15_P103000	DnaJ (Hsp40) homolog, subfamily B, member 1 (dnajb1)	1.75 +- 0.16	1.14 +- 0.11
A_15_P105298	DnaJ (Hsp40) homolog, subfamily C, member 17 (dnajc17)	0.94 +- 0.05	1.27 +- 0.08
A_15_P100931	DnaJ (Hsp40) homolog, subfamily C, member 5 (dnajc5)	1.32 +- 0.06	1.19 +- 0.09
A_15_P108714 *	DnaJ (Hsp40) related, subfamily B, member 13; uncoupling protein 2 (ucp2; dnajb13)	2.43 +- 0.49	1.04 +- 0.07
A_15_P113473 *	DnaJ (Hsp40) related, subfamily B, member 13; uncoupling protein 2 (ucp2; dnajb13)	2.48 +- 0.53	1.05 +- 0.06
A_15_P105066	dre-mir-29b-1 (known miRNA)	3.62 +- 0.76	1.11 +- 0.24
A_15_P108530	dual specificity phosphatase 1 (dusp1)	2.6 +- 0.21	0.99 +- 0.08
A_15_P116888	dual specificity phosphatase 1 (dusp1)	2.73 +- 0.38	0.95 +- 0.04
A_15_P108550	dual specificity phosphatase 5 (dusp5)	8.7 +- 0.97	1.16 +- 0.08
A_15_P116617 *	Dual specificity protein phosphatase 4 (EC 3.1.3.48) (EC 3.1.3.16) (Mitogen-activated protein kinase phosphatase 2) (MAP kinase phosphatase 2) (MKP-2) (Dual specificity protein phosphatase hVH2); hypothetical protein LOC394146 (dusp4 (2 of 3); zgc:55423; dusp4 (3 of 3))	1.68 +- 0.12	0.98 +- 0.02
A_15_P107952 *	Dual specificity protein phosphatase 4 (EC 3.1.3.48) (EC 3.1.3.16) (Mitogen-activated protein kinase phosphatase 2) (MAP kinase phosphatase 2) (MKP-2) (Dual specificity protein phosphatase hVH2); hypothetical protein LOC394146 (dusp4 (2 of 3); zgc:55423; dusp4 (3 of 3))	2.94 +- 0.3	1.12 +- 0.17
A_15_P101954	dynactin 3 (p22) (dctn3)	0.85 +- 0.03	0.95 +- 0.03
A_15_P119478	early growth response 2a (egr2a)	4.9 +- 2.24	0.6 +- 0.27
A_15_P113377	EGF-containing fibulin-like extracellular matrix protein 2 (efemp2)	2.15 +- 0.2	0.94 +- 0.14
A_15_P105822	EH-domain containing 2 (ehd2)	1.51 +- 0.28	0.77 +- 0.05
A_15_P112680	electron-transfer-flavoprotein, alpha polypeptide (etfa)	0.72 +- 0.01	0.84 +- 0.02
A_15_P107113	electron-transfer-flavoprotein, beta polypeptide (etfb)	0.77 +- 0.03	0.87 +- 0.03
A_15_P107635	elongation of very long chain fatty acids (FEN1/Elo2, SUR4/Elo3, yeast)-like 1 (elovl1)	3.19 +- 0.51	0.93 +- 0.07
A_15_P102887	elongation of very long chain fatty acids (FEN1/Elo2, SUR4/Elo3, yeast)-like 1 (elovl1)	3.4 +- 0.6	0.96 +- 0.07
A_15_P101561	ELOVL family member 5, elongation of long chain fatty acids (yeast) (elovl5)	1.45 +- 0.04	1.22 +- 0.06
A_15_P110588	empty spiracles homeobox 3 (emx3)	2.83 +- 0.42	0.94 +- 0.1
A_15_P121088	empty spiracles homeobox 3 (emx3)	3.05 +- 0.57	0.94 +- 0.11
A_15_P100640	endothelial differentiation-related factor 1 (edf1)	1.17 +- 0.01	1.04 +- 0.02
A_15_P110778	endothelial differentiation, sphingolipid G-protein-coupled receptor, 1 (edg1)	0.86 +- 0.04	1.15 +- 0.03
A_15_P114625	endothelin 1 (edn1)	0.64 +- 0.06	1.87 +- 0.28
A_15_P106755	eph-like kinase 3 (ek3)	1.31 +- 0.02	1.11 +- 0.06
A_15_P106974	ephrin A5a (efna5a)	0.87 +- 0.02	1.32 +- 0.04
A_15_P119764	epidermal growth factor receptor (egfr)	1.47 +- 0.14	0.93 +- 0.09
A_15_P104215	ets variant gene 5 (ets-related molecule) (etv5)	1.74 +- 0.13	0.93 +- 0.09
A_15_P105808	eukaryotic translation initiation factor 2-alpha kinase 1 (eif2ak1)	1.58 +- 0.09	1.07 +- 0.04
A_15_P112875	eukaryotic translation initiation factor 4B (eif4b)	0.55 +- 0.04	0.89 +- 0.06
A_15_P116269	eukaryotic translation initiation factor 4E binding protein 2 (eif4ebp2)	0.86 +- 0.01	0.99 +- 0.03
A_15_P105523	eukaryotic translation initiation factor 4E family member 3 (eif4e3)	0.63 +- 0.03	1.05 +- 0.04
A_15_P113051	eukaryotic translation initiation factor 4E family member 3 (eif4e3)	0.75 +- 0.04	1.17 +- 0.04
A_15_P112052	eukaryotic translation initiation factor 6 (eif6)	1.24 +- 0.03	0.94 +- 0.03
A_15_P113861	even-skipped homeobox 1 (evx1)	0.93 +- 0.04	1.23 +- 0.05
A_15_P120656	excision repair cross-complementing rodent repair deficiency, complementation group 4 (ercc4)	0.6 +- 0.04	0.9 +- 0.02
A_15_P112565	exosome component 8 (exosc8)	1.24 +- 0.08	0.92 +- 0.03
A_15_P108575	exportin 4 (xpo4)	0.8 +- 0.02	1.04 +- 0.04
A_15_P110489	exportin 6 (xpo6)	1.71 +- 0.09	1.15 +- 0.03
A_15_P114310	F-box and leucine-rich repeat protein 14a (fbxl14a)	0.58 +- 0.06	0.99 +- 0.03
A_15_P119500	F-box and WD repeat domain containing 2 (fbxw2)	0.77 +- 0.02	1.03 +- 0.02
A_15_P101273	F-box and WD-40 domain protein 5 (fbxw5)	0.7 +- 0.04	0.96 +- 0.04
A_15_P121288	family with sequence similarity 107, member B (fam107b)	1.54 +- 0.09	0.95 +- 0.05
A_15_P115906	family with sequence similarity 26, member B (fam26b)	0.5 +- 0.01	1 +- 0.07
A_15_P103612	family with sequence similarity 3, member C (fam3c)	0.71 +- 0.04	0.96 +- 0.07
A_15_P112508	family with sequence similarity 46, member C (fam46c)	2.57 +- 0.52	1.16 +- 0.11
A_15_P112422	family with sequence similarity 49, member A (fam49a)	1.58 +- 0.18	0.89 +- 0.05
A_15_P106352	family with sequence similarity 49, member A (fam49a)	1.62 +- 0.13	0.99 +- 0.03
A_15_P105563	family with sequence similarity 49, member B (fam49b)	0.53 +- 0.05	1.19 +- 0.08
A_15_P104158	fatty acid binding protein 3, muscle and heart (fabp3)	0.82 +- 0.04	0.93 +- 0.04
A_15_P121093	FGFR1 oncogene partner 2 (fgfr1op2)	1.43 +- 0.06	1.2 +- 0.03
A_15_P110307	fibroblast growth factor 13 (fgf13)	1.42 +- 0.04	1.04 +- 0.06
A_15_P101343	fibroblast growth factor 13, like (fgf13l)	1.84 +- 0.15	1.26 +- 0.06
A_15_P118093	fibroblast growth factor 8 a (fgf8a)	0.4 +- 0.07	0.79 +- 0.04
A_15_P105143	fibronectin 1 (fn1)	1.31 +- 0.03	1 +- 0.04
A_15_P100902	FK506 binding protein 5 (fkbp5)	2.55 +- 0.36	1.26 +- 0.24
A_15_P112922	flavoprotein oxidoreductase MICAL3 (mical3)	1.17 +- 0.04	0.84 +- 0.07
A_15_P103731	flotillin 1b (flot1b)	0.75 +- 0.04	0.99 +- 0.05
A_15_P102166	flotillin 1b (flot1b)	0.77 +- 0.04	1.02 +- 0.07
A_15_P112851	folylpolyglutamate synthase (fpgs)	1.55 +- 0.05	0.71 +- 0.04
A_15_P114607	forkhead box A2 (foxa2)	0.57 +- 0.06	0.86 +- 0.02
A_15_P113781	forkhead box B1.1 (foxb1.1)	0.51 +- 0.11	1.63 +- 0.05
A_15_P118208	forkhead box C1b (foxc1b)	0.74 +- 0.05	0.92 +- 0.03
A_15_P120516	forkhead box D1 like (foxd1l)	0.51 +- 0.07	1.47 +- 0.12
A_15_P111507	forkhead box G1 (foxg1)	0.6 +- 0.11	1.6 +- 0.19
A_15_P108543	forkhead box K1 (foxk1)	1.6 +- 0.15	0.93 +- 0.04
A_15_P110081	forkhead box M1-like (foxm1l)	0.6 +- 0.04	0.93 +- 0.08
A_15_P102120	forkhead box Q1 (foxq1)	0.43 +- 0.06	3.48 +- 0.13
A_15_P118514	formiminotransferase cyclodeaminase (zgc:63647)	0.58 +- 0.05	0.52 +- 0.04
A_15_P120410	four and a half LIM domains (fhl)	1.93 +- 0.26	0.91 +- 0.04
A_15_P104540	four and a half LIM domains a (fhla)	1.06 +- 0.12	0.66 +- 0.06
A_15_P111027	friend leukemia integration 1b (fli1b)	0.51 +- 0.08	0.92 +- 0.09
A_15_P100425	friend leukemia integration 1b (fli1b)	0.51 +- 0.05	0.92 +- 0.06
A_15_P114057	frizzled homolog 10 (fzd10)	0.54 +- 0.06	0.9 +- 0.03
A_15_P112836	frizzled homolog 2 (fzd2)	0.45 +- 0.06	1.01 +- 0.09
A_15_P117909	frizzled homolog 9 (fzd9)	0.74 +- 0.05	0.99 +- 0.06
A_15_P119392	fumarylacetoacetate hydrolase (fumarylacetoacetase) (fah)	1.7 +- 0.12	0.74 +- 0.07
A_15_P120586	fumarylacetoacetate hydrolase (fumarylacetoacetase) (fah)	1.83 +- 0.16	0.78 +- 0.06
A_15_P120559	FXYD domain containing ion transport regulator 6 like [Source:ZFIN;Acc:ZDB-GENE-071205-8] (fxyd6l)	0.5 +- 0.07	0.87 +- 0.02
A_15_P115815	G-protein-coupled receptor kinase 7a (grk7a)	0.41 +- 0.05	0.78 +- 0.06
A_15_P105741	gastrulation brain homeobox 1 (gbx1)	0.67 +- 0.07	1.08 +- 0.07
A_15_P112149	GATA zinc finger domain containing 2A (gatad2a)	1.65 +- 0.12	1.21 +- 0.08
A_15_P119691	GATA zinc finger domain containing 2A (gatad2a)	1.66 +- 0.12	1.2 +- 0.07
A_15_P104034	GDP-mannose 4,6-dehydratase (gmds)	2.32 +- 0.09	1.17 +- 0.06
A_15_P100081	gelsolin, like 1 (gsnl1)	0.47 +- 0.06	0.88 +- 0.06
A_15_P114406	gelsolin, like 1 (gsnl1)	0.5 +- 0.07	0.9 +- 0.05
A_15_P116467 *	general transcription factor IIH, polypeptide 2; Novel protein similar to vertebrate type 1 tumor necrosis factor receptor shedding aminopeptidase regulator (ARTS-1) (gtf2h2; a2bgr0_danre)	0.77 +- 0.05	1.06 +- 0.03
A_15_P113234 *	general transcription factor IIIAa; Novel protein (gtf3aa; a2bev1_danre)	1.31 +- 0.07	0.93 +- 0.03
A_15_P105682	geranylgeranyl diphosphate synthase 1 (ggps1)	1.79 +- 0.15	1.16 +- 0.05
A_15_P113938	germ cell-less homolog 1 (Drosophila) (gmcl1)	0.82 +- 0.05	1.01 +- 0.05
A_15_P116525	GIPC PDZ domain containing family, member 2 (gipc2)	1.38 +- 0.13	0.96 +- 0.04
A_15_P116561	GIPC PDZ domain containing family, member 2 (gipc2)	1.48 +- 0.12	0.99 +- 0.01
A_15_P111001	glucosamine-phosphate N-acetyltransferase 1-like (zgc:112267)	1.81 +- 0.18	1.05 +- 0.13
A_15_P107270	glucose-6-phosphatase, catalytic (g6pc)	1.86 +- 0.46	0.52 +- 0.08
A_15_P120407	glutamate receptor, ionotropic, AMPA 1a (gria1a)	1.32 +- 0.04	1.05 +- 0.06
A_15_P100082	glutamate-cysteine ligase, catalytic subunit (gclc)	2.21 +- 0.12	0.97 +- 0.04
A_15_P112437	glutamate-cysteine ligase, modifier subunit (gclm)	4.11 +- 0.18	1.33 +- 0.09
A_15_P108922	glutamic-oxaloacetic transaminase 2a, mitochondrial (aspartate aminotransferase 2) (got2a)	0.52 +- 0.01	0.81 +- 0.07
A_15_P104974	glutamic-oxaloacetic transaminase 2a, mitochondrial (aspartate aminotransferase 2) (got2a)	0.55 +- 0.03	0.84 +- 0.05
A_15_P102428	glyceraldehyde-3-phosphate dehydrogenase (gapdh)	0.77 +- 0.03	0.75 +- 0.02
A_15_P119103	glycerophosphodiester phosphodiesterase domain containing 3 (gdpd3)	0.48 +- 0.05	0.79 +- 0.04
A_15_P101751	glycine N-methyltransferase (gnmt)	1.53 +- 0.06	0.66 +- 0.03
A_15_P117679	glycogen synthase kinase 3 alpha (gsk3a)	1.01 +- 0.02	1.13 +- 0.03
A_15_P109310	golgi associated PDZ and coiled-coil motif containing (gopc)	1.57 +- 0.15	0.97 +- 0.05
A_15_P115048	golgi integral membrane protein 4 (golim4)	0.59 +- 0.05	1.27 +- 0.12
A_15_P118248	goosecoid (gsc)	0.53 +- 0.03	0.76 +- 0.04
A_15_P118428	groucho 1 (gro1)	0.77 +- 0.06	1.2 +- 0.07
A_15_P115312	growth arrest and DNA-damage-inducible, alpha (gadd45a)	1.93 +- 0.35	1.07 +- 0.08
A_15_P116197	growth arrest and DNA-damage-inducible, alpha like (gadd45al)	3.71 +- 0.6	1.58 +- 0.1
A_15_P113284	growth arrest and DNA-damage-inducible, alpha like (gadd45al)	3.41 +- 0.54	1.41 +- 0.06
A_15_P105326	growth arrest and DNA-damage-inducible, beta (gadd45b)	10.2 +- 2.87	1.1 +- 0.1
A_15_P120345	growth arrest and DNA-damage-inducible, beta like (gadd45bl)	4.17 +- 0.52	1 +- 0.1
A_15_P119773	growth arrest and DNA-damage-inducible, beta like (gadd45bl)	12.6 +- 2.48	0.93 +- 0.11
A_15_P120783	growth arrest specific 6 (zgc:63860)	0.77 +- 0.03	1.02 +- 0.04
A_15_P116206	growth differentiation factor 6b (gdf6b)	1.52 +- 0.05	1.19 +- 0.09
A_15_P104934	growth factor receptor-bound protein 2 (grb2)	1.25 +- 0.04	1.05 +- 0.03
A_15_P102354	GTP cyclohydrolase I feedback regulator (gchfr)	0.96 +- 0.04	1.9 +- 0.06
A_15_P116896	guanine nucleotide binding protein (G protein), beta 5 (gnb5)	0.55 +- 0.06	0.95 +- 0.09
A_15_P119069	guanine nucleotide binding protein-like 2 (nucleolar) (gnl2)	1.29 +- 0.03	0.9 +- 0.04
A_15_P119059	guanylate kinase 1 (guk1)	0.36 +- 0.08	0.94 +- 0.1
A_15_P115361	H1 histone family, member 0 (zgc:65861)	3.21 +- 0.31	0.91 +- 0.18
A_15_P110036	H1 histone family, member X (h1fx)	2.81 +- 0.43	1.01 +- 0.08
A_15_P115586	H1 histone family, member X (h1fx)	4.23 +- 0.41	0.97 +- 0.14
A_15_P108667	H1 histone family, member X (h1fx)	4.17 +- 0.53	0.9 +- 0.13
A_15_P110304	H2a histone family member (zgc:101846)	2.45 +- 0.4	1.02 +- 0.06
A_15_P101902	H2a histone family member (zgc:101846)	2.34 +- 0.49	0.96 +- 0.08
A_15_P118524	H2a histone family member (zgc:101846)	2.42 +- 0.48	0.98 +- 0.09
A_15_P113942	H2a histone family member (zgc:101846)	2.31 +- 0.41	0.95 +- 0.06
A_15_P117410	hairy-related 2 (her2)	0.54 +- 0.06	1.35 +- 0.09
A_15_P102602	hairy/enhancer-of-split related with YRPW motif 1 (hey1)	0.59 +- 0.08	1.17 +- 0.11
A_15_P112698	hairy/enhancer-of-split related with YRPW motif-like (heyl)	0.61 +- 0.09	1.17 +- 0.03
A_15_P120189	Haloacid dehalogenase-like hydrolase domain- containing protein 3 (si:ch211-10e8.6)	0.58 +- 0.05	1.05 +- 0.09
A_15_P118594	HEAT repeat containing 1 (heatr1)	1.33 +- 0.1	0.88 +- 0.07
A_15_P110618	heat shock cognate 70-kd protein (hsp70)	52.28 +- 13.8	3.87 +- 0.77
A_15_P103668	heat shock cognate 70-kd protein (hsp70)	39.19 +- 10.56	3.12 +- 0.38
A_15_P105258	heat shock cognate 70-kd protein (hsp70)	15.49 +- 4.47	1.38 +- 0.13
A_15_P116826	heat shock factor 2 (hsf2)	2.28 +- 0.47	0.99 +- 0.05
A_15_P116036	heat shock protein 4, like (hspa4l)	2.58 +- 0.25	1.23 +- 0.03
A_15_P117596	heat shock protein 4, like (hspa4l)	2.97 +- 0.52	1.26 +- 0.09
A_15_P118357	heat shock protein 90-alpha 2 (hsp90a2)	10.44 +- 1.79	1.84 +- 0.12
A_15_P118422	heat shock protein 90-alpha 2 (hsp90a2)	7.7 +- 2.25	2.16 +- 0.21
A_15_P107325	heat shock transcription factor 1 (hsf1)	1.91 +- 0.21	1.26 +- 0.13
A_15_P109760	hematological and neurological expressed 1-like (hn1l)	0.71 +- 0.03	0.89 +- 0.01
A_15_P109510	hematological and neurological expressed 1-like (hn1l)	0.76 +- 0.02	0.94 +- 0.03
A_15_P117411	heparin-binding EGF-like growth factor a [Source:ZFIN;Acc:ZDB-GENE-080204-119] (hbegfa)	4.3 +- 0.28	1.08 +- 0.04
A_15_P100239	hepatoma-derived growth factor, related protein 2 (hdgfrp2)	0.87 +- 0.02	1.03 +- 0
A_15_P114842	hepcidin antimicrobial peptide 1 (hamp1)	8.32 +- 3.23	0.45 +- 0.14
A_15_P117842	hexokinase 2 (hk2)	2.05 +- 0.28	0.98 +- 0.03
A_15_P115667	high mobility group box domain containing isoform 1 (si:dkey-110c1.6)	0.62 +- 0.05	1.04 +- 0.05
A_15_P100249	high mobility group box domain containing isoform 1 (si:dkey-110c1.6)	0.73 +- 0.06	1.07 +- 0.04
A_15_P104477	histone 2, H2, like (hist2h2l)	1.87 +- 0.08	1.05 +- 0.05
A_15_P115549	histone deacetylase 3 (hdac3)	0.74 +- 0.05	0.96 +- 0.04
A_15_P118541	histone deacetylase 8 (hdac8)	0.72 +- 0.03	1 +- 0.01
A_15_P107621	histone methyltransferase 1 (si:rp71-1o1.6)	0.7 +- 0.03	1 +- 0.02
A_15_P115296	HNF1 homeobox b (hnf1b)	0.65 +- 0.03	0.75 +- 0.03
A_15_P107232	homeo box A10b (hoxa10b)	0.58 +- 0.08	0.95 +- 0.06
A_15_P104970	homeo box B2a (hoxb2a)	0.86 +- 0.03	1.05 +- 0.03
A_15_P112329	homeo box B8a (hoxb8a)	0.75 +- 0.02	1 +- 0.03
A_15_P114803	homeo box B9a (hoxb9a)	0.77 +- 0.02	0.89 +- 0.04
A_15_P106852	homeo box C10a (hoxc10a)	0.66 +- 0.07	1 +- 0.06
A_15_P100307	homeo box C13a (hoxc13a)	0.99 +- 0.06	1.37 +- 0.08
A_15_P100907	homeo box C3a (hoxc3a)	0.76 +- 0.05	1 +- 0.03
A_15_P113607	homeo box D10a (hoxd10a)	0.52 +- 0.08	0.92 +- 0.06
A_15_P119358	homeo box D9a (hoxd9a)	0.55 +- 0.08	0.98 +- 0.05
A_15_P107861	Homeobox protein Dlx2a (DLX-2) (Distal-less homeobox gene 2a) (zgc:110065)	0.75 +- 0.04	1.11 +- 0.08
A_15_P120759 *	host cell factor C1; hypothetical protein LOC494576 (hcfc1; si:dkey-13a21.4)	0.73 +- 0.03	1 +- 0.02
A_15_P103932 *	hyaluronan mediated motility receptor; preproinsulin b (insb; hmmr)	0.73 +- 0.05	1.05 +- 0.06
A_15_P104596	hydroxyacylglutathione hydrolase (hagh)	1.35 +- 0.08	0.85 +- 0.02
A_15_P109573	hydroxysteroid (17-beta) dehydrogenase 12a (hsd17b12a)	5.28 +- 1.66	1.02 +- 0.04
A_15_P101060	hypermethylated in cancer 1 like (hic1l)	2.29 +- 0.19	1.35 +- 0.15
A_15_P120562	Hypothetical protein (Fragment) (a2ruy9_danre)	1.33 +- 0.06	0.93 +- 0.02
A_15_P113678	Hypothetical protein (Fragment) (a3kp76_danre)	0.63 +- 0.06	1.28 +- 0.12
A_15_P119268	Hypothetical protein (Fragment) (im:6900467)	1.8 +- 0.11	1.06 +- 0.07
A_15_P114838	Hypothetical protein (Fragment) (zgc:158852)	1.54 +- 0.2	0.67 +- 0.06
A_15_P106051 *	Hypothetical protein (Fragment); Alanyl-tRNA synthetase domain-containing protein 1 (a2vd27_danre; zgc:101066)	1.47 +- 0.18	0.56 +- 0.04
A_15_P100601 *	hypothetical protein (InterPro: AAA+ ATPase, core ; Cell division/GTP binding protein ; AIG1 ; RNA polymerase sigma factor 54, interaction); hypothetical protein LOC554469; hypothetical protein LOC327497 (InterPro: RNA polymerase sigma factor 54, interaction ; AAA+ ATPase, core ; Cell division/GTP binding protein ; AIG1) (loc554469; zgc:66473; si:ch211-285c6.1)	0.27 +- 0.06	0.6 +- 0.06
A_15_P120307	hypothetical protein (InterPro: Ribosomal protein L7Ae/L30e/S12e/Gadd45) (zgc:77806)	2.71 +- 0.1	0.97 +- 0.02
A_15_P109560	Hypothetical protein (zgc:162253)	1.12 +- 0.1	1.7 +- 0.22
A_15_P117184	hypothetical protein FLJ12949-like (H. sapiens) (flj12949l)	1.23 +- 0.04	1 +- 0.03
A_15_P105609 *	hypothetical protein LOC100000024; none; Novel serine protease (Fragment); Novel protein similar to vertebrate pim-1 oncogene (PIM1) (Fragment); LOC562179 protein (Fragment); similar to novel serine protease (LOC100001858), mRNA; si:busm1-sl7.2 (si:busm1-sl7.2), misc RNA; similar to serine protease (LOC100000024), mRNA; hypothetical protein LOC799351; Serine protease HTRA2, mitochondrial precurso…	1.59 +- 0.18	1.1 +- 0.07
A_15_P116423 *	hypothetical protein LOC100000024; Serine protease HTRA2, mitochondrial precursor (EC 3.4.21.108) (High temperature requirement protein A2) (HtrA2) (Omi stress-regulated endoprotease) (Serine proteinase OMI) (Serine protease 25) (htra2 (17 of 26); np_001082916.1)	1.4 +- 0.04	0.98 +- 0.05
A_15_P121225	hypothetical protein LOC100000478 (zgc:162268)	0.67 +- 0.04	0.96 +- 0.02
A_15_P117279	hypothetical protein LOC100003490 (zgc:162898)	0.7 +- 0.02	0.98 +- 0.06
A_15_P105369 *	hypothetical protein LOC100037331 (InterPro: UbiA prenyltransferase ; 4-hydroxybenzoate polyprenyl transferase); glycine dehydrogenase (decarboxylating) (gldc; zgc:162600)	2.08 +- 0.29	0.8 +- 0.04
A_15_P104834	hypothetical protein LOC100037374 (zgc:162825)	1.81 +- 0.25	0.84 +- 0.06
A_15_P116017	hypothetical protein LOC321611 (zgc:56391)	0.72 +- 0.03	1.02 +- 0.03
A_15_P100125	hypothetical protein LOC322795 (zgc:66340)	4.11 +- 0.49	0.95 +- 0.09
A_15_P105310	hypothetical protein LOC322795 (zgc:66340)	2.7 +- 0.41	0.78 +- 0.13
A_15_P115341	hypothetical protein LOC325255 (zgc:77145)	0.68 +- 0.01	0.96 +- 0.03
A_15_P111123	hypothetical protein LOC325366 (zgc:77552)	1.29 +- 0.01	0.91 +- 0.05
A_15_P105136	hypothetical protein LOC327040 (zgc:77056)	0.81 +- 0.01	0.94 +- 0.03
A_15_P110952	hypothetical protein LOC327301 (zgc:76940)	1.29 +- 0.11	0.91 +- 0.06
A_15_P111411	hypothetical protein LOC327328 (zgc:66438)	0.59 +- 0.05	0.66 +- 0.06
A_15_P109475	hypothetical protein LOC327336 (zgc:56208)	1.22 +- 0.04	1.07 +- 0.04
A_15_P105360	hypothetical protein LOC333941 (zgc:76924)	0.73 +- 0.03	0.78 +- 0.01
A_15_P104643	hypothetical protein LOC334081 (zgc:64185)	0.68 +- 0.04	0.87 +- 0.02
A_15_P100046	hypothetical protein LOC334244 (zgc:55455)	0.76 +- 0.05	1 +- 0.05
A_15_P120880	hypothetical protein LOC334308 (zgc:56011)	1.92 +- 0.17	0.9 +- 0.1
A_15_P116114	hypothetical protein LOC334308 (zgc:56011)	1.74 +- 0.11	0.87 +- 0.11
A_15_P100618	hypothetical protein LOC334316 (zgc:63497)	0.72 +- 0.05	1.07 +- 0.04
A_15_P108870	hypothetical protein LOC334389 (zgc:55491)	0.65 +- 0.01	0.93 +- 0.05
A_15_P106983	hypothetical protein LOC334471 (zgc:66107)	0.75 +- 0.04	1.04 +- 0.05
A_15_P108006	hypothetical protein LOC334483 (zgc:101724)	1.65 +- 0.16	1.01 +- 0.02
A_15_P112564	hypothetical protein LOC334784 (zgc:77304)	0.71 +- 0.04	0.95 +- 0.04
A_15_P107852	hypothetical protein LOC335842 (zgc:85857)	1.56 +- 0.16	1.28 +- 0.06
A_15_P108794	hypothetical protein LOC335901 (zgc:111859)	1.11 +- 0.02	0.96 +- 0.03
A_15_P102668	hypothetical protein LOC336057 (zgc:85973)	1.05 +- 0.04	1.53 +- 0.09
A_15_P108212	hypothetical protein LOC336998 (zgc:55865)	0.59 +- 0.07	0.77 +- 0.06
A_15_P112034	hypothetical protein LOC337489 (zgc:55868)	0.57 +- 0.03	0.99 +- 0.06
A_15_P107364	hypothetical protein LOC338155 (InterPro: Armadillo-like helical ; Armadillo) (zgc:55259)	6 +- 1.09	1.15 +- 0.05
A_15_P121188	hypothetical protein LOC368278 (zgc:56121)	0.64 +- 0.02	1.08 +- 0.06
A_15_P100691	hypothetical protein LOC368288 (zgc:55456)	1.55 +- 0.04	0.94 +- 0.09
A_15_P100471	hypothetical protein LOC368421 (si:rp71-20i5.4)	0.51 +- 0.08	0.89 +- 0.08
A_15_P108659	hypothetical protein LOC386792 (InterPro: Protein-arginine deiminase, C-terminal ; Protein-arginine deiminase ; Protein-arginine deiminase (PAD) central region ; Protein-arginine deiminase (PAD) N-terminal) (zgc:66317)	0.43 +- 0.04	0.89 +- 0.04
A_15_P101092	hypothetical protein LOC387303 (InterPro: Glycosyl transferase, family 6) (zgc:66417)	0.32 +- 0.08	1.16 +- 0.1
A_15_P100779	hypothetical protein LOC393182 (zgc:56223)	0.76 +- 0.04	1.15 +- 0.05
A_15_P102574	hypothetical protein LOC393203 (zgc:55664)	0.61 +- 0.05	0.99 +- 0.1
A_15_P108839	hypothetical protein LOC393243 (zgc:56688)	1.03 +- 0.07	0.67 +- 0.04
A_15_P119372	hypothetical protein LOC393243 (zgc:56688)	1.42 +- 0.06	1.02 +- 0.08
A_15_P111774	hypothetical protein LOC393248 (zgc:56517)	0.82 +- 0.02	0.94 +- 0.02
A_15_P107617 *	hypothetical protein LOC393253; hypothetical protein LOC553509 (LOC553509), mRNA; hypothetical protein LOC559821; none; Kelch repeat and BTB domain-containing protein 10 (Kelch-related protein 1) (Kel-like protein 23) (Sarcosin); zgc:162699 (zgc:162699), mRNA; mitochondrial trans-2-enoyl-CoA reductase; hypothetical protein LOC415137 (nm_001083822.1; zgc:86613; mecr; loc563782; ensdarg00000009866;…	1.25 +- 0.05	1.13 +- 0.01
A_15_P102898	hypothetical protein LOC393278 (zgc:56665)	0.85 +- 0.04	0.95 +- 0.03
A_15_P120640	hypothetical protein LOC393291 (zgc:56258)	1.39 +- 0.05	0.94 +- 0.02
A_15_P117986	hypothetical protein LOC393348 (InterPro: Short-chain dehydrogenase/reductase SDR ; Glucose/ribitol dehydrogenase) (zgc:64106)	0.44 +- 0.04	0.76 +- 0.05
A_15_P117382	hypothetical protein LOC393356 (InterPro: Protein of unknown function DUF662) (zgc:64162)	0.4 +- 0.07	0.89 +- 0.04
A_15_P101891	hypothetical protein LOC393373 (zgc:63882)	1.54 +- 0.11	0.95 +- 0.08
A_15_P102996	hypothetical protein LOC393387 (InterPro: Gamma-glutamyltranspeptidase) (zgc:64172)	7.31 +- 2.65	0.84 +- 0.07
A_15_P112101	hypothetical protein LOC393408 (zgc:63570)	1.51 +- 0.05	1.1 +- 0.09
A_15_P118801	hypothetical protein LOC393420 (zgc:63470)	0.77 +- 0.01	0.96 +- 0.04
A_15_P100781	hypothetical protein LOC393423 (zgc:63532)	0.64 +- 0.03	0.98 +- 0.04
A_15_P109708	hypothetical protein LOC393454 (zgc:92212)	0.68 +- 0.03	0.94 +- 0.03
A_15_P118790	hypothetical protein LOC393454 (zgc:92212)	0.78 +- 0.04	1.06 +- 0.06
A_15_P105927	hypothetical protein LOC393458 (zgc:63736)	0.71 +- 0.06	0.98 +- 0.05
A_15_P102560	hypothetical protein LOC393490 (zgc:66298)	1.28 +- 0.04	0.99 +- 0.02
A_15_P120222	hypothetical protein LOC393494 (zgc:66359)	0.74 +- 0.02	1.01 +- 0.02
A_15_P107403	hypothetical protein LOC393521 (zgc:65960)	1.27 +- 0.03	1.04 +- 0.02
A_15_P117009	hypothetical protein LOC393541 (zgc:65831)	1.95 +- 0.08	1.12 +- 0.14
A_15_P114486	hypothetical protein LOC393553 (zgc:66100)	1.43 +- 0.07	1.04 +- 0.08
A_15_P114234	hypothetical protein LOC393567; zgc:65875 (zgc:65875), mRNA (zgc:65875)	0.73 +- 0.06	1.09 +- 0.06
A_15_P118326	hypothetical protein LOC393569 (zgc:63493)	1.17 +- 0.06	0.94 +- 0.04
A_15_P107703	hypothetical protein LOC393649 (zgc:66030)	1.51 +- 0.07	0.94 +- 0.05
A_15_P101326	hypothetical protein LOC393649 (zgc:66030)	1.47 +- 0.07	0.99 +- 0.03
A_15_P121414	hypothetical protein LOC393685 (zgc:73100)	0.74 +- 0.02	1.02 +- 0.02
A_15_P114133	hypothetical protein LOC393758 (InterPro: Retinal cGMP phosphodiesterase, gamma subunit) (zgc:73310)	2.72 +- 0.68	0.74 +- 0.04
A_15_P113807	hypothetical protein LOC393783 (zgc:73377)	0.61 +- 0.01	0.8 +- 0.05
A_15_P120937	hypothetical protein LOC393819 (zgc:77751)	1.84 +- 0.06	0.99 +- 0.03
A_15_P108337	hypothetical protein LOC393828 (zgc:77703)	0.76 +- 0.03	0.85 +- 0.04
A_15_P121262	hypothetical protein LOC393854 (InterPro: Rhodanese-like ; Protein-tyrosine phosphatase, dual specificity ; MAP kinase phosphatase ; Protein-tyrosine phosphatase, Tyr-specific/dual-specificity type) (zgc:77593)	2.35 +- 0.11	1.2 +- 0.13
A_15_P106945	hypothetical protein LOC393863 (zgc:77793)	1.21 +- 0.08	0.87 +- 0.06
A_15_P102612	hypothetical protein LOC393968 (zgc:55733)	1.39 +- 0.03	1.12 +- 0.02
A_15_P108528	hypothetical protein LOC393978 (zgc:63557)	0.81 +- 0.02	1.09 +- 0.04
A_15_P113520	hypothetical protein LOC394064 (zgc:55695)	1.12 +- 0.02	1 +- 0.02
A_15_P117850	hypothetical protein LOC402861 (LOC402861), misc RNA (xr_029954.1)	1.49 +- 0.15	0.78 +- 0.05
A_15_P118815	hypothetical protein LOC402894 (zgc:77713)	0.59 +- 0.01	1 +- 0.02
A_15_P115528	hypothetical protein LOC402945 (InterPro: Short-chain dehydrogenase/reductase SDR ; Glucose/ribitol dehydrogenase) (zgc:77906)	4.95 +- 1.14	1.87 +- 0.27
A_15_P107293	hypothetical protein LOC402961 (zgc:77715)	0.8 +- 0.03	1.03 +- 0.03
A_15_P103769	hypothetical protein LOC402968 (zgc:77245)	0.69 +- 0.01	0.98 +- 0.05
A_15_P117190	hypothetical protein LOC403055 (zgc:101841)	0.81 +- 0.03	0.94 +- 0.04
A_15_P102124	hypothetical protein LOC404618 (zgc:77479)	0.59 +- 0.05	0.91 +- 0.07
A_15_P107772	hypothetical protein LOC405802 (zgc:77051)	0.67 +- 0.05	0.98 +- 0.03
A_15_P117823	hypothetical protein LOC405802 (zgc:77051)	0.58 +- 0.02	1.04 +- 0.08
A_15_P119740	hypothetical protein LOC405805 (InterPro: Protein kinase, core) (zgc:76966)	4.08 +- 0.58	1.05 +- 0.04
A_15_P117454	hypothetical protein LOC405856 (InterPro: AAA+ ATPase, core ; Peptidase S16, Lon protease ; AAA ATPase, core) (zgc:85976)	0.49 +- 0.03	0.85 +- 0.09
A_15_P117386	hypothetical protein LOC405860 (zgc:85888)	0.87 +- 0.05	1.55 +- 0.06
A_15_P117733	hypothetical protein LOC406337 (zgc:55943)	0.74 +- 0.02	1.06 +- 0.04
A_15_P108395	hypothetical protein LOC406363 (zgc:77481)	0.63 +- 0.06	0.92 +- 0.06
A_15_P113593	hypothetical protein LOC406429 (zgc:65827)	0.85 +- 0.03	1.03 +- 0.04
A_15_P111153	hypothetical protein LOC406509 (zgc:77306)	0.66 +- 0.03	0.91 +- 0.07
A_15_P103424	hypothetical protein LOC406519 (zgc:85947)	1.37 +- 0.06	0.92 +- 0.04
A_15_P108287	hypothetical protein LOC406690 (zgc:77183)	1.64 +- 0.16	0.96 +- 0.04
A_15_P120861	hypothetical protein LOC406827 (zgc:63491)	0.7 +- 0.04	0.94 +- 0.06
A_15_P114362	hypothetical protein LOC406830 (zgc:55413)	1.44 +- 0.02	1.11 +- 0.06
A_15_P114786	hypothetical protein LOC407696 (LOC407696)	1.14 +- 0.08	0.88 +- 0.04
A_15_P117901	hypothetical protein LOC415190 (InterPro: WD40 repeat) (zgc:86896)	0.5 +- 0.11	1.19 +- 0.09
A_15_P118813	hypothetical protein LOC415192 (InterPro: Inosine guanosine and xanthosine phosphorylase ; Purine phosphorylase, family 2 ; Purine nucleoside phosphorylase I, inosine and guanosine-specific) (zgc:86889)	0.28 +- 0.03	0.4 +- 0.06
A_15_P100413	hypothetical protein LOC415224 (zgc:86755)	0.82 +- 0.03	1.05 +- 0.04
A_15_P112949	hypothetical protein LOC415225 (zgc:86754)	0.82 +- 0.02	1 +- 0.04
A_15_P118832	hypothetical protein LOC415225 (zgc:86754)	0.83 +- 0.05	1.15 +- 0.05
A_15_P120297	hypothetical protein LOC415226 (zgc:86753)	0.78 +- 0.01	1.05 +- 0.04
A_15_P111199	hypothetical protein LOC431726 (InterPro: Protein of unknown function DUF284, transmembrane eukaryotic) (zgc:91908)	0.5 +- 0.09	1.11 +- 0.07
A_15_P109744	hypothetical protein LOC431736 (zgc:91871)	0.69 +- 0.04	0.84 +- 0.03
A_15_P103354	hypothetical protein LOC431743 (zgc:91853)	0.8 +- 0.01	0.98 +- 0.03
A_15_P107573	hypothetical protein LOC436609 (zgc:92196)	1.47 +- 0.1	1.03 +- 0.08
A_15_P115496	hypothetical protein LOC436618 (zgc:92181)	0.81 +- 0.1	1.36 +- 0.04
A_15_P110359	hypothetical protein LOC436647 (zgc:92082)	0.77 +- 0.02	0.9 +- 0.03
A_15_P101038 *	hypothetical protein LOC436651 (InterPro: Ferritin and Dps ; Ferritin, central ; Ferritin, N-terminal ; Ferritin-related ; Ferritin-like); aldehyde dehydrogenase 16 family, member A1 (zgc:92066; aldh16a1)	4.43 +- 1.03	1.05 +- 0.14
A_15_P108012	hypothetical protein LOC436663 (zgc:92045)	0.79 +- 0.03	1.1 +- 0.04
A_15_P100682	hypothetical protein LOC436664 (zgc:92040)	1.61 +- 0.09	1.23 +- 0.04
A_15_P116076	hypothetical protein LOC436669 (zgc:92710)	1.42 +- 0.07	1.15 +- 0.06
A_15_P101071	hypothetical protein LOC436677 (zgc:92698)	0.69 +- 0.06	1.06 +- 0.02
A_15_P117847	hypothetical protein LOC436695 (zgc:92664)	0.63 +- 0.04	0.98 +- 0.1
A_15_P103215	hypothetical protein LOC436696 (zgc:92663)	0.77 +- 0.02	1 +- 0.05
A_15_P121308	hypothetical protein LOC436697 (zgc:92662)	1.82 +- 0.27	0.85 +- 0.1
A_15_P104547	hypothetical protein LOC436721 (zgc:92346)	0.79 +- 0.02	0.96 +- 0.03
A_15_P108862	hypothetical protein LOC436733 (InterPro: Glycosyltransferase 28, C-terminal) (zgc:92907)	0.48 +- 0.02	0.86 +- 0.04
A_15_P103106 *	hypothetical protein LOC436734 (InterPro: Thioredoxin-related ; Thioredoxin family ; Thioredoxin fold ; Thioredoxin domain); polydom (svep1; zgc:92903)	5.47 +- 0.92	1.04 +- 0.08
A_15_P110717 *	hypothetical protein LOC436734 (InterPro: Thioredoxin-related ; Thioredoxin family ; Thioredoxin fold ; Thioredoxin domain); polydom (svep1; zgc:92903)	6.04 +- 1.19	1.17 +- 0.15
A_15_P113307	hypothetical protein LOC436752 (zgc:92873)	1.4 +- 0.08	1.07 +- 0.03
A_15_P105823	hypothetical protein LOC436755 (zgc:92866)	0.78 +- 0.01	1.02 +- 0.03
A_15_P111372	hypothetical protein LOC436755 (zgc:92866)	0.74 +- 0.04	1.1 +- 0.06
A_15_P102446	hypothetical protein LOC436766 (InterPro: bZIP transcription factor, bZIP-1 ; Basic-leucine zipper (bZIP) transcription factor ; Fos transforming protein) (zgc:92851)	9.21 +- 1	0.96 +- 0.05
A_15_P111906	hypothetical protein LOC436785 (zgc:92818)	0.81 +- 0.02	0.98 +- 0.02
A_15_P109282	hypothetical protein LOC436792 (zgc:92808)	0.5 +- 0.05	0.95 +- 0.07
A_15_P112912	hypothetical protein LOC436802 (zgc:92917)	0.66 +- 0.03	0.93 +- 0.05
A_15_P119113	hypothetical protein LOC436834 (zgc:92762)	1.03 +- 0.06	0.69 +- 0.02
A_15_P103124	hypothetical protein LOC436835 (zgc:92761)	1.35 +- 0.02	1.16 +- 0.05
A_15_P114479	hypothetical protein LOC436879 (zgc:92287)	0.74 +- 0.07	1.09 +- 0.02
A_15_P104463	hypothetical protein LOC436897 (zgc:92247)	1.9 +- 0.21	0.71 +- 0.04
A_15_P105548	hypothetical protein LOC436899 (zgc:92242)	1.64 +- 0.11	1.16 +- 0.09
A_15_P100529	hypothetical protein LOC436899 (zgc:92242)	1.9 +- 0.07	1.21 +- 0.13
A_15_P110441	hypothetical protein LOC436939 (zgc:91959)	1 +- 0.02	1.18 +- 0.01
A_15_P103516	hypothetical protein LOC436941 (zgc:91944)	0.69 +- 0.03	0.91 +- 0.03
A_15_P111109	hypothetical protein LOC436945 (zgc:91931)	0.61 +- 0.07	1.16 +- 0.1
A_15_P116650	hypothetical protein LOC436988 (zgc:92360)	0.58 +- 0.07	1.28 +- 0.04
A_15_P114429 *	hypothetical protein LOC445045; raftlin family member 2 (zgc:92671; rftn2)	0.76 +- 0.03	1.04 +- 0.05
A_15_P106030 *	hypothetical protein LOC445045; raftlin family member 2 (zgc:92671; rftn2)	0.62 +- 0.05	0.97 +- 0.05
A_15_P108853	hypothetical protein LOC445057 (InterPro: Protein-tyrosine phosphatase, Tyr-specific/dual-specificity type ; Dual specificity protein phosphatase (MAP kinase phosphatase) ; Rhodanese-like ; Protein-tyrosine phosphatase, dual specificity ; MAP kinase phosphatase) (zgc:91929)	2.17 +- 0.14	1.04 +- 0.05
A_15_P109226	hypothetical protein LOC445103 (zgc:92000)	0.7 +- 0.04	1.06 +- 0.07
A_15_P101446	hypothetical protein LOC445107 (InterPro: Calcium-binding EF-hand ; Peptidase, cysteine peptidase active site ; EF-Hand type ; Peptidase C2, calpain) (zgc:92451)	0.34 +- 0.04	0.91 +- 0.06
A_15_P101888	hypothetical protein LOC445138 (zgc:100860)	0.72 +- 0.06	1.14 +- 0.04
A_15_P107844	hypothetical protein LOC445159 (zgc:101132)	0.53 +- 0.05	0.83 +- 0.11
A_15_P116551	hypothetical protein LOC445163 (zgc:101119)	0.77 +- 0.05	0.94 +- 0.02
A_15_P120142	hypothetical protein LOC445207 (zgc:101005)	0.82 +- 0.05	1.13 +- 0.05
A_15_P117130	hypothetical protein LOC445211 (InterPro: Calponin-like actin-binding ; Actin-binding, actinin-type) (zgc:100997)	0.47 +- 0.1	1.36 +- 0.07
A_15_P112783	hypothetical protein LOC445239 (zgc:100927)	0.77 +- 0.01	0.9 +- 0.01
A_15_P103965	hypothetical protein LOC445250 (zgc:100806)	0.57 +- 0.02	0.67 +- 0.03
A_15_P107808	hypothetical protein LOC445250 (zgc:100806)	0.59 +- 0.05	0.71 +- 0.04
A_15_P119951	hypothetical protein LOC445252 (zgc:100804)	0.62 +- 0.06	0.94 +- 0.04
A_15_P119208	hypothetical protein LOC445284 (zgc:92001)	1.21 +- 0.06	0.89 +- 0.03
A_15_P112421	hypothetical protein LOC445297 (InterPro: G protein alpha subunit, helical insertion ; Guanine nucleotide binding protein (G-protein), alpha subunit ; G-protein alpha subunit, group Q) (zgc:100897)	0.36 +- 0.05	0.92 +- 0.05
A_15_P110911	hypothetical protein LOC445307 (zgc:101082)	0.54 +- 0.07	0.93 +- 0.12
A_15_P110860	hypothetical protein LOC445475 (InterPro: Fumarate lyase ; Zinc finger, LIM-type) (zgc:92375)	0.74 +- 0.19	0.33 +- 0.04
A_15_P106880	hypothetical protein LOC447810 (InterPro: HAD-superfamily hydrolase, subfamily IG, 5'-nucleotidase) (zgc:92102)	0.76 +- 0.19	2.43 +- 0.49
A_15_P100069	hypothetical protein LOC447810 (InterPro: HAD-superfamily hydrolase, subfamily IG, 5'-nucleotidase) (zgc:92102)	0.56 +- 0.2	3.72 +- 0.63
A_15_P110710	hypothetical protein LOC447821 (zgc:92250)	0.8 +- 0.02	0.99 +- 0.03
A_15_P110733	hypothetical protein LOC447829 (zgc:92806)	0.53 +- 0.04	1.22 +- 0.04
A_15_P119046	hypothetical protein LOC447859 (zgc:92093)	0.72 +- 0.02	0.86 +- 0.05
A_15_P120206	hypothetical protein LOC447866 (InterPro: Arrestin-like, N-terminal ; Arrestin-like, C-terminal) (zgc:92034)	6.24 +- 0.4	1.09 +- 0.19
A_15_P112914	hypothetical protein LOC447867 (zgc:92470)	0.59 +- 0.05	0.96 +- 0.08
A_15_P105327	hypothetical protein LOC447872 (zgc:103507)	0.5 +- 0.01	0.82 +- 0.05
A_15_P118753	hypothetical protein LOC447872 (zgc:103507)	0.57 +- 0.07	0.77 +- 0.06
A_15_P111515	hypothetical protein LOC447875 (zgc:103480)	1.33 +- 0.07	0.9 +- 0.04
A_15_P118610	hypothetical protein LOC447883 (zgc:101783)	0.36 +- 0.1	0.99 +- 0.17
A_15_P106990	hypothetical protein LOC447883 (zgc:101783)	0.56 +- 0.07	1.22 +- 0.12
A_15_P109692	hypothetical protein LOC447889 (InterPro: Purine phosphorylase, family 2 ; Inosine guanosine and xanthosine phosphorylase ; Purine nucleoside phosphorylase I, inosine and guanosine-specific) (zgc:101740)	2.82 +- 0.56	1.03 +- 0.19
A_15_P103808	hypothetical protein LOC447903 (InterPro: Glucose/ribitol dehydrogenase ; Short-chain dehydrogenase/reductase SDR) (zgc:101565)	3.21 +- 0.67	0.74 +- 0.08
A_15_P100376	hypothetical protein LOC449538 (zgc:92901)	1.48 +- 0.04	1.12 +- 0.08
A_15_P102079	hypothetical protein LOC449560 (zgc:100983)	1.93 +- 0.26	0.88 +- 0.06
A_15_P113907	hypothetical protein LOC449661 (zgc:92586)	1.31 +- 0.1	0.94 +- 0.04
A_15_P108808	hypothetical protein LOC449768 (zgc:103708)	0.68 +- 0.02	0.88 +- 0.03
A_15_P111616	hypothetical protein LOC449781 (zgc:103627)	0.76 +- 0.04	0.92 +- 0.06
A_15_P115112	hypothetical protein LOC449807 (zgc:103574)	0.59 +- 0.05	0.87 +- 0.09
A_15_P107589 *	hypothetical protein LOC449807; Zgc:110610 protein (zgc:110610; zgc:103574)	0.56 +- 0.06	0.85 +- 0.07
A_15_P104582	hypothetical protein LOC449995 (zgc:103512)	1.31 +- 0.05	0.93 +- 0.05
A_15_P100747	hypothetical protein LOC450016 (zgc:103434)	1.51 +- 0.17	0.96 +- 0.07
A_15_P109516	hypothetical protein LOC450031 (zgc:101801)	1.35 +- 0.05	1.04 +- 0.04
A_15_P112441 *	hypothetical protein LOC450080; Hypothetical protein (Fragment) (a3knk8_danre; zgc:101599)	0.7 +- 0.04	1.11 +- 0.08
A_15_P118489	hypothetical protein LOC450084 (InterPro: ATP-grasp fold, subdomain 2 ; Glutathione synthase, substrate-binding, eukaryotic ; Glutathione synthase, eukaryotic) (zgc:101574)	2.19 +- 0.26	1.17 +- 0.11
A_15_P105085 *	hypothetical protein LOC492463; hypothetical protein LOC404616 (zgc:77327; zgc:103553)	0.62 +- 0.05	0.87 +- 0.02
A_15_P109839 *	hypothetical protein LOC492500 (InterPro: Glutathione S-transferase, N-terminal ; Glutathione S-transferase, C-terminal-like ; Glutathione S-transferase, omega-class ; Glutathione S-transferase, C-terminal ; Thioredoxin fold); hypothetical protein LOC550570 (zgc:110677; zgc:101897)	5.25 +- 1.3	0.77 +- 0.04
A_15_P110075	hypothetical protein LOC492501 (zgc:101896)	0.56 +- 0.07	0.88 +- 0.08
A_15_P119953	hypothetical protein LOC492772 (zgc:101576)	0.66 +- 0.03	0.83 +- 0.04
A_15_P117721	hypothetical protein LOC492803 (InterPro: Phosphatidylinositol transfer protein) (zgc:101640)	0.42 +- 0.09	0.88 +- 0.08
A_15_P119788	hypothetical protein LOC492816 (zgc:101606)	0.81 +- 0.03	1.12 +- 0.06
A_15_P106728	hypothetical protein LOC494037 (zgc:92217)	0.87 +- 0.04	1.09 +- 0.04
A_15_P111865 *	hypothetical protein LOC494045; none (loc569855; zgc:101893)	1.71 +- 0.15	1.03 +- 0.04
A_15_P112236 *	hypothetical protein LOC494045; none (loc569855; zgc:101893)	1.88 +- 0.22	1.12 +- 0.07
A_15_P109640	hypothetical protein LOC494057 (zgc:103558)	1.55 +- 0.06	1.08 +- 0.08
A_15_P108948	hypothetical protein LOC494080 (zgc:101791)	1.29 +- 0.13	0.71 +- 0.01
A_15_P102926 *	hypothetical protein LOC494083; hypothetical protein LOC407699 (zgc:101757; zgc:112524)	0.63 +- 0.03	0.97 +- 0.05
A_15_P118901	hypothetical protein LOC494099 (zgc:101645)	1.12 +- 0.07	0.79 +- 0.05
A_15_P107449	hypothetical protein LOC494168 (zgc:92332)	0.66 +- 0.06	1.14 +- 0.15
A_15_P105491	hypothetical protein LOC503745 (zgc:110828)	0.69 +- 0.04	0.97 +- 0.06
A_15_P116719	hypothetical protein LOC541344 (InterPro: Thioredoxin fold ; Alkyl hydroperoxide reductase/ Thiol specific antioxidant/ Mal allergen) (zgc:110343)	3.97 +- 0.54	0.91 +- 0.15
A_15_P106570	hypothetical protein LOC541398 (InterPro: KCNMB2, ball and chain ; Potassium channel, calcium-activated, BK, beta subunit) (zgc:101842)	0.45 +- 0.02	0.77 +- 0.11
A_15_P106372 *	hypothetical protein LOC541446; RIO kinase 1 (yeast) (zgc:113144; riok1)	1.37 +- 0.06	0.95 +- 0.03
A_15_P118780	hypothetical protein LOC550232 (zgc:110124)	1.48 +- 0.1	0.94 +- 0.06
A_15_P118478	hypothetical protein LOC550236 (zgc:110113)	0.49 +- 0.06	0.74 +- 0.02
A_15_P121452	hypothetical protein LOC550250 (InterPro: Intermediate filament protein ; Keratin, type I) (zgc:110712)	0.35 +- 0.04	1 +- 0.11
A_15_P112185	hypothetical protein LOC550338 (zgc:110219)	0.65 +- 0.04	1 +- 0.09
A_15_P110005	hypothetical protein LOC550353 (InterPro: Winged helix repressor DNA-binding ; Histone H1/H5 ; Histone H5) (zgc:110380)	4.53 +- 0.48	0.93 +- 0.05
A_15_P103208	hypothetical protein LOC550357 (InterPro: Basic-leucine zipper (bZIP) transcription factor ; bZIP transcription factor, bZIP-1 ; cAMP response element binding (CREB) protein) (zgc:112054)	4.89 +- 0.76	1.11 +- 0.27
A_15_P109961	hypothetical protein LOC550357 (InterPro: Basic-leucine zipper (bZIP) transcription factor ; bZIP transcription factor, bZIP-1 ; cAMP response element binding (CREB) protein) (zgc:112054)	4.05 +- 0.62	1.05 +- 0.08
A_15_P105641	hypothetical protein LOC550360 (zgc:112042)	1.83 +- 0.16	1.23 +- 0.13
A_15_P101112	hypothetical protein LOC550423 (InterPro: Fibronectin, type III-like fold ; Tissue factor) (zgc:112151)	5.51 +- 0.67	0.9 +- 0.11
A_15_P119237	hypothetical protein LOC550490 (zgc:110339)	0.62 +- 0.02	0.82 +- 0.04
A_15_P114729	hypothetical protein LOC550490 (zgc:110339)	0.63 +- 0.04	0.87 +- 0.05
A_15_P118166	hypothetical protein LOC550529 (zgc:110188)	0.57 +- 0.05	0.89 +- 0.04
A_15_P111939	hypothetical protein LOC550529 (zgc:110188)	0.55 +- 0.02	0.88 +- 0.04
A_15_P101963	hypothetical protein LOC550551 (InterPro: Chromo) (zgc:110152)	4.53 +- 0.4	0.98 +- 0.17
A_15_P120678	hypothetical protein LOC553218 (zgc:114089)	1.51 +- 0.06	1.02 +- 0.08
A_15_P110606	hypothetical protein LOC553269 (InterPro: Cyclin, N-terminal ; Cyclin L ; Cyclin-related ; Cyclin ; Transcription regulator cyclin) (si:ch211-203b8.5)	2.09 +- 0.11	1.02 +- 0.11
A_15_P103514	hypothetical protein LOC553315 (zgc:123019)	0.64 +- 0.02	0.91 +- 0.08
A_15_P105456	hypothetical protein LOC553544 (zgc:109897)	0.6 +- 0.06	0.82 +- 0.01
A_15_P112543	hypothetical protein LOC553568 (zgc:109995)	1.56 +- 0.05	0.91 +- 0.05
A_15_P107089	hypothetical protein LOC553575 (InterPro: Pyridine nucleotide-disulphide oxidoreductase dimerisation region ; Mercuric reductase ; FAD-dependent pyridine nucleotide-disulphide oxidoreductase ; Pyridine nucleotide-disulphide oxidoreductase, NAD-binding region ; Pyridine nucleotide-disulphide oxidoreductase, class I, active site ; Pyridine nucleotide-disulphide oxidoreductase, class I ; Glutathione…	3.26 +- 0.54	0.97 +- 0.03
A_15_P109364	hypothetical protein LOC553575 (InterPro: Pyridine nucleotide-disulphide oxidoreductase dimerisation region ; Mercuric reductase ; FAD-dependent pyridine nucleotide-disulphide oxidoreductase ; Pyridine nucleotide-disulphide oxidoreductase, NAD-binding region ; Pyridine nucleotide-disulphide oxidoreductase, class I, active site ; Pyridine nucleotide-disulphide oxidoreductase, class I ; Glutathione…	3.79 +- 0.68	1.12 +- 0.04
A_15_P102734 *	hypothetical protein LOC553584; ring finger protein 14 (zgc:110053; rnf14)	1.31 +- 0.07	0.97 +- 0.03
A_15_P106174	hypothetical protein LOC553622 (InterPro: Pleckstrin-like ; Pleckstrin homology-type) (zgc:110459)	5.37 +- 0.94	1.04 +- 0.04
A_15_P113922 *	hypothetical protein LOC553766; Toll-like receptor 8b (Fragment); ADP-ribosylation factor-like 11; Novel protein similar to vertebrate solute carrier family 12 (Sodium/potassium/chloride transporters), member 2 (SLC12A2) (Fragment) (si:dkey-114c3.1; tlr8b; zgc:109977; arl11)	0.78 +- 0.02	0.93 +- 0.04
A_15_P114513	hypothetical protein LOC553772 (zgc:110063)	0.73 +- 0.02	1.04 +- 0.04
A_15_P111937 *	hypothetical protein LOC554088; glucosamine-phosphate N-acetyltransferase 1-like (zgc:110621; zgc:112267)	1.63 +- 0.19	0.9 +- 0.12
A_15_P113586	hypothetical protein LOC554151 (InterPro: B-cell receptor-associated 31-like) (zgc:110731)	2.25 +- 0.48	1.11 +- 0.18
A_15_P103019	hypothetical protein LOC556710 (si:dkey-72l14.8)	0.73 +- 0.04	0.96 +- 0.05
A_15_P110393	hypothetical protein LOC556710 (si:dkey-72l14.8)	0.75 +- 0.03	0.98 +- 0.05
A_15_P105446	hypothetical protein LOC556810 (np_001037818.1)	1.75 +- 0.09	0.93 +- 0.11
A_15_P106261	hypothetical protein LOC556810 (np_001037818.1)	2.13 +- 0.34	1 +- 0.11
A_15_P119679 *	hypothetical protein LOC557677; DNA fragmentation factor, beta polypeptide (caspase-activated DNase) (si:ch211-147a11.3; dffb)	0.71 +- 0.04	1.09 +- 0.05
A_15_P113784	hypothetical protein LOC558271 (zgc:153632)	0.82 +- 0.03	1.07 +- 0.03
A_15_P112082	hypothetical protein LOC561606 (zgc:158314)	0.58 +- 0.11	1.5 +- 0.05
A_15_P105044	hypothetical protein LOC562291 (InterPro: CITED) (si:dkey-218l8.1)	2.23 +- 0.05	1.16 +- 0.07
A_15_P103438	hypothetical protein LOC562319 (np_001091859.1)	0.6 +- 0.07	1.1 +- 0.08
A_15_P119110	hypothetical protein LOC562437 (np_001076299.1)	1.36 +- 0.02	1.05 +- 0.04
A_15_P110415	hypothetical protein LOC562437 (np_001076299.1)	1.7 +- 0.08	1.05 +- 0.07
A_15_P116201	hypothetical protein LOC564032 (zgc:162277)	0.69 +- 0.03	1 +- 0.04
A_15_P112268	hypothetical protein LOC566547 (si:ch211-232d19.8)	0.72 +- 0.05	1.14 +- 0.05
A_15_P114147 *	hypothetical protein LOC566768 (InterPro: SNF2-related ; Helicase, superfamily 1 and 2, ATP-binding ; DEAD-like helicase, N-terminal ; DNA/RNA helicase, C-terminal); ChaC, cation transport regulator-like 1 (si:ch211-244p18.3; chac1)	2.42 +- 0.39	1.03 +- 0.1
A_15_P104880	hypothetical protein LOC567017 (InterPro: Leucine-rich repeat ; Leucine-rich repeat, cysteine-rich flanking region, N-terminal) (si:dkeyp-38g8.3)	0.45 +- 0.03	0.76 +- 0.1
A_15_P111132	hypothetical protein LOC567275 (InterPro: TonB box, N-terminal ; Membrane-associated proteins in eicosanoid and glutathione metabolism) (zgc:158387)	2.22 +- 0.12	0.95 +- 0.08
A_15_P106593	hypothetical protein LOC567751 (zgc:158829)	1.54 +- 0.03	1.07 +- 0.05
A_15_P105448	hypothetical protein LOC567972 (zgc:123339)	0.55 +- 0.07	0.95 +- 0.07
A_15_P105365	hypothetical protein LOC567972 (zgc:123339)	0.51 +- 0.08	0.94 +- 0.11
A_15_P105704	hypothetical protein LOC568021 (zgc:158431)	1.7 +- 0.11	1.24 +- 0.11
A_15_P105403	hypothetical protein LOC569049 (zgc:136860)	0.73 +- 0.02	1.04 +- 0.05
A_15_P113872 *	hypothetical protein LOC569841; coiled-coil domain containing 98 (ccdc98; si:ch211-85e10.6)	0.63 +- 0.03	1 +- 0.08
A_15_P107567	hypothetical protein LOC571309 (InterPro: Perilipin) (zgc:110411)	3.1 +- 0.35	1.7 +- 0.39
A_15_P110231	hypothetical protein LOC573562 (InterPro: Major facilitator superfamily MFS-1 ; Major facilitator superfamily) (zgc:101741)	0.5 +- 0.07	1.16 +- 0.07
A_15_P102719 *	hypothetical protein LOC641322; Chitinase domain-containing protein 1 precursor (Stabilin-1- interacting chitinase-like protein) (SI-CLP); Chitinase domain-containing protein 1 precursor (chid1 (1 of 2); zgc:123196; zgc:66396)	0.78 +- 0.05	1.03 +- 0.04
A_15_P101638	hypothetical protein LOC641328 (zgc:123307)	0.85 +- 0.02	0.88 +- 0.03
A_15_P121259	hypothetical protein LOC641492 (InterPro: Neutrophil cytosol factor 2 ; Src homology-3) (zgc:123285)	0.43 +- 0.06	1.05 +- 0.08
A_15_P116048	hypothetical protein LOC664761 (zgc:123214)	0.73 +- 0.02	0.96 +- 0.05
A_15_P107351	hypothetical protein LOC664766 (zgc:123105)	1.42 +- 0.08	1.1 +- 0.02
A_15_P104017	hypothetical protein LOC678528 (zgc:109868)	1.02 +- 0.09	0.63 +- 0.06
A_15_P110685	hypothetical protein LOC678599 (zgc:136971)	0.71 +- 0.02	1.93 +- 0.04
A_15_P112359	hypothetical protein LOC692266 (zgc:136566)	0.69 +- 0.06	0.91 +- 0.03
A_15_P118499	hypothetical protein LOC724003 (zgc:136474)	2.12 +- 0.32	1.36 +- 0.17
A_15_P103844 *	hypothetical protein LOC724007; hypothetical protein LOC541396 (zgc:136689; zgc:101901)	0.66 +- 0.02	0.72 +- 0.05
A_15_P100976	hypothetical protein LOC724010 (zgc:136759)	0.67 +- 0.09	0.99 +- 0.03
A_15_P118454	hypothetical protein LOC751672 (zgc:153243)	0.67 +- 0.04	0.99 +- 0.04
A_15_P118404	hypothetical protein LOC767699 (zgc:153034)	1.88 +- 0.14	0.98 +- 0.08
A_15_P121119	hypothetical protein LOC767771 (zgc:153556)	0.72 +- 0.02	1.07 +- 0.07
A_15_P100977	hypothetical protein LOC767775 (zgc:153148)	0.67 +- 0.05	1.02 +- 0.02
A_15_P111220	hypothetical protein LOC767783 (zgc:153301)	0.65 +- 0.06	1.05 +- 0.04
A_15_P114206	hypothetical protein LOC777621 (zgc:153952)	1.12 +- 0.02	1.51 +- 0.06
A_15_P105742	hypothetical protein LOC777637 (zgc:152772)	1.56 +- 0.07	0.77 +- 0.1
A_15_P115915	hypothetical protein LOC777768 (zgc:153970)	2.02 +- 0.26	1.15 +- 0.09
A_15_P101617	hypothetical protein LOC791218 (InterPro: Rieske [2Fe-2S] region ; Pyridine nucleotide-disulphide oxidoreductase, NAD-binding region ; Pyridine nucleotide-disulphide oxidoreductase, class-II ; FAD-dependent pyridine nucleotide-disulphide oxidoreductase) (zgc:158614)	3.03 +- 0.46	0.91 +- 0.2
A_15_P105697 *	hypothetical protein LOC799350; Novel protein similar to vertebrate jumping translocation breakpoint (JTB) (si:ch211-191i18.1; si:ch211-191i18.4)	1.26 +- 0.04	1.07 +- 0.03
A_15_P113170	hypoxia induced gene 1 (hig1)	7.54 +- 0.85	1.14 +- 0.08
A_15_P102163	hypoxia induced gene 1 (hig1)	7.65 +- 1.11	1.16 +- 0.06
A_15_P113802	id:ibd1247 (id:ibd1247)	1.32 +- 0.11	0.8 +- 0.07
A_15_P100327	id:ibd5013 (id:ibd5013)	0.37 +- 0.08	0.81 +- 0.03
A_15_P101279	im:7138714 (im:7138714)	3.1 +- 0.77	0.98 +- 0.05
A_15_P104872	immunoglobulin superfamily, member 4d (igsf4d)	1.33 +- 0.06	1.18 +- 0.07
A_15_P120926	immunoglobulin-like domain containing receptor 1 (ildr1)	0.69 +- 0.05	1.03 +- 0.04
A_15_P115652	IMP4, U3 small nucleolar ribonucleoprotein, homolog (yeast) (imp4)	1.24 +- 0.06	0.88 +- 0.07
A_15_P108749	IMP4, U3 small nucleolar ribonucleoprotein, homolog (yeast) (imp4)	1.25 +- 0.07	0.87 +- 0.08
A_15_P100964	influenza virus NS1A binding protein b (ivns1abpb)	1.65 +- 0.12	0.86 +- 0.04
A_15_P108548	inhibin, beta Aa (inhbaa)	3.71 +- 0.92	0.92 +- 0.04
A_15_P102953	insulin induced gene 1 (insig1)	1.75 +- 0.26	0.89 +- 0.12
A_15_P121317	insulin-like growth factor 1b receptor (igf1rb)	1.64 +- 0.08	0.96 +- 0.11
A_15_P112525	insulin-like growth factor 2a (igf2a)	0.46 +- 0.04	1.08 +- 0.07
A_15_P105778	insulin-like growth factor binding protein 1 (igfbp1)	8.38 +- 1.06	0.89 +- 0.15
A_15_P103275 *	integral membrane protein 2C; purinergic receptor P2Y, G-protein coupled, 5 (itm2c; p2ry5)	1.62 +- 0.11	1.39 +- 0.08
A_15_P115729	integrin, alpha 5 (fibronectin receptor, alpha polypeptide) (itga5)	2.11 +- 0.18	0.96 +- 0.06
A_15_P111120	integrin, beta 1b (itgb1b)	2.23 +- 0.22	1.09 +- 0.08
A_15_P101067	integrin, beta 1b.2 (itgb1b.2)	0.58 +- 0.06	0.96 +- 0.02
A_15_P104353	interferon regulatory factor 1 (zgc:103566)	1.94 +- 0.18	0.84 +- 0.07
A_15_P119303	interferon regulatory factor 1 (zgc:103566)	1.83 +- 0.09	0.89 +- 0.08
A_15_P118287	interferon regulatory factor 2 binding protein 2 (irf2bp2)	1.33 +- 0.06	1.12 +- 0.02
A_15_P116866 *	interferon regulatory factor 2 binding protein 2 isoform B; hypothetical protein LOC335866 (irf2bp2 (1 of 3); zgc:56251)	1.78 +- 0.09	1.06 +- 0.04
A_15_P103063	interferon regulatory factor 6 (irf6)	1.79 +- 0.1	1.07 +- 0.1
A_15_P111261	interferon regulatory factor 7 (irf7)	3.28 +- 0.52	1.05 +- 0.1
A_15_P103309	interferon-related developmental regulator 1 (ifrd1)	1.93 +- 0.22	1.16 +- 0.08
A_15_P118260	interleukin 17 receptor D (il17rd)	0.84 +- 0.07	1.63 +- 0.02
A_15_P115585	interleukin 17 receptor D (il17rd)	0.92 +- 0.12	1.7 +- 0.05
A_15_P113757	interleukin-1 receptor-associated kinase 4 (irak4)	1.22 +- 0.07	0.93 +- 0.04
A_15_P108560	internexin neuronal intermediate filament protein, alpha a [Source:ZFIN;Acc:ZDB-GENE-060531-65] (inaa)	0.5 +- 0.09	0.85 +- 0.04
A_15_P118030	Intraflagellar transport 74 homolog (Coiled-coil domain-containing protein 2) (Capillary morphogenesis protein 1) (CMG-1) (ift74)	1.36 +- 0.07	1.13 +- 0.03
A_15_P102307 *	intraflagellar transport protein 20; LOC569147 protein (Fragment) (ift20; q503m5_danre)	0.67 +- 0.02	1.11 +- 0.01
A_15_P101634	intraflagellar transport protein 57 (ift57)	1.1 +- 0.01	1.09 +- 0.02
A_15_P118421	iroquois homeobox protein 2, a (irx2a)	0.62 +- 0.1	1.11 +- 0.06
A_15_P111377	iroquois homeobox protein 5 (irx5a)	0.52 +- 0.1	1.11 +- 0.07
A_15_P101691	jagged 1b (jag1b)	0.7 +- 0.03	1.17 +- 0.11
A_15_P105407	Janus kinase 1 (jak1)	1.79 +- 0.21	0.92 +- 0.1
A_15_P117758	jun B proto-oncogene (junb)	8.71 +- 0.81	1.1 +- 0.09
A_15_P104554	jun B proto-oncogene, like (junbl)	11.42 +- 1.47	1.31 +- 0.03
A_15_P118021	karyopherin (importin) alpha 3 (kpna3)	1.26 +- 0.08	0.92 +- 0.06
A_15_P100205	karyopherin (importin) alpha 3 (kpna3)	1.49 +- 0.12	1.09 +- 0.03
A_15_P105186	karyopherin alpha 2 (RAG cohort 1, importin alpha 1) (kpna2)	0.58 +- 0.06	0.9 +- 0.12
A_15_P108028	kelch-like ECH-associated protein 1 (keap1)	2.71 +- 0.19	1.23 +- 0.09
A_15_P105139	kelch-like ECH-associated protein 1 (keap1)	3.55 +- 0.64	1.57 +- 0.23
A_15_P108350	keratin 18 (krt18)	1.49 +- 0.13	0.69 +- 0.06
A_15_P118621	keratin 4 (krt4)	1.09 +- 0.1	0.72 +- 0.05
A_15_P116889	kin of IRRE like (Drosophila) (kirrel)	0.77 +- 0.03	0.96 +- 0.05
A_15_P108040	Kruppel-like factor 2a (klf2a)	0.33 +- 0.04	1.17 +- 0.06
A_15_P100071	l(3)mbt-like 2 (Drosophila) (l3mbtl2)	0.89 +- 0.01	1.01 +- 0.02
A_15_P107366	La-related protein 7 (La ribonucleoprotein domain family member 7) (zgc:56476)	0.65 +- 0.04	1 +- 0.02
A_15_P117119	ladybird homeobox homolog 1 (Drosophila) (lbx1)	0.6 +- 0.05	0.83 +- 0.07
A_15_P105164	lamin A (lmna)	1.51 +- 0.25	0.78 +- 0.12
A_15_P110334	laminin, beta 1 (lamb1)	1.18 +- 0.07	0.91 +- 0.01
A_15_P101484	lecithin retinol acyltransferase a (phosphatidylcholine--retinol O-acyltransferase a) (lrata)	0.21 +- 0.04	0.63 +- 0.07
A_15_P100850 *	leucine-rich protein; hypothetical protein LOC445127 (zgc:100900; wu:fe37g01)	1.54 +- 0.11	1.02 +- 0.04
A_15_P111687	leucine-rich repeat-containing 6 like (lrrc6l)	1.98 +- 0.2	1.09 +- 0.11
A_15_P117880	LIM domain kinase 2 (limk2)	1.25 +- 0.05	0.96 +- 0.04
A_15_P121017	LIM domain only 4 (lmo4)	1.51 +- 0.09	0.97 +- 0.02
A_15_P119195	LIM homeobox 8 (lhx8)	0.91 +- 0.06	1.35 +- 0.09
A_15_P116717	LOC402824 protein (Fragment) (q7szn3_danre)	0.55 +- 0.09	1.29 +- 0.07
A_15_P108826	LOC553209 protein (Fragment) (q6nsn0_danre)	0.8 +- 0.04	1.13 +- 0.06
A_15_P112711	LOC553209 protein (Fragment) (q6nsn0_danre)	0.8 +- 0.03	1.16 +- 0.08
A_15_P117460	LOC553384 protein (Fragment) (q08c12_danre)	0.77 +- 0.04	0.98 +- 0.05
A_15_P119015	LOC556794 protein (Fragment) (q1rlv9_danre)	1.28 +- 0.11	1.46 +- 0.05
A_15_P102530	UDP glycosyltransferase (ugt1b5)	0.66 +- 0.15	4.03 +- 0.48
A_15_P109600 *	LOC570832 protein (Fragment); complement component 6 (q498v9_danre; c6)	5.18 +- 1.16	0.79 +- 0.06
A_15_P112992	LOC572200 protein (Fragment) (q0p414_danre)	1.24 +- 0.04	0.94 +- 0.01
A_15_P102827	lon peptidase 2, peroxisomal (lonp2)	0.65 +- 0.05	0.86 +- 0.01
A_15_P103835	LSM11, U7 small nuclear RNA associated (lsm11)	0.6 +- 0.04	0.89 +- 0.04
A_15_P117356	LUC7-like (S. cerevisiae) (luc7l)	0.96 +- 0.02	1.12 +- 0.03
A_15_P108022	lunatic fringe homolog (lfng)	0.47 +- 0.08	0.82 +- 0.05
A_15_P114843	lunatic fringe homolog (lfng)	0.47 +- 0.09	0.88 +- 0.02
A_15_P120099	lymphocyte cytosolic plastin 1 (lcp1)	0.65 +- 0.07	0.98 +- 0.05
A_15_P112684	lysyl oxidase-like 2b (loxl2b)	1.07 +- 0.09	0.76 +- 0.04
A_15_P109049	M-phase phosphoprotein 10 (U3 small nucleolar ribonucleoprotein) (mphosph10)	1.28 +- 0.06	0.93 +- 0.06
A_15_P115337	MAF1 homolog (S. cerevisiae) (maf1)	0.67 +- 0.03	1.06 +- 0.06
A_15_P112743	Major facilitator superfamily domain-containing protein 5 (zgc:91807)	0.67 +- 0.04	1.04 +- 0.08
A_15_P121348	major vault protein (mvp)	1.43 +- 0.13	0.77 +- 0.03
A_15_P110861	major vault protein (mvp)	1.55 +- 0.09	0.8 +- 0.03
A_15_P105508	major vault protein (mvp)	1.57 +- 0.1	0.81 +- 0.04
A_15_P103021	MAK10 homolog, amino-acid N-acetyltransferase subunit, (S. cerevisiae) (mak10)	0.74 +- 0.04	0.94 +- 0.06
A_15_P114727	malate dehydrogenase 1b, NAD (soluble) (mdh1b)	0.39 +- 0.12	0.96 +- 0.1
A_15_P107382	MAP kinase-interacting serine/threonine kinase 2 (mknk2)	2.86 +- 0.36	1.04 +- 0.2
A_15_P116976	MAP kinase-interacting serine/threonine kinase 2 (mknk2)	5.06 +- 0.61	1.04 +- 0.17
A_15_P117309	MAP kinase-interacting serine/threonine kinase 2 (zgc:55587)	1.26 +- 0.1	0.67 +- 0.07
A_15_P101853	matrix metalloproteinase 13 (mmp13)	1.77 +- 0.31	0.71 +- 0.11
A_15_P104877	matrix metalloproteinase 13 (mmp13)	3.51 +- 0.69	1.46 +- 0.14
A_15_P116305	mediator complex subunit 14 (med14)	0.8 +- 0.03	1.04 +- 0.04
A_15_P114294	mediator complex subunit 21 (med21)	0.79 +- 0.03	1.05 +- 0.03
A_15_P106756	mediator of RNA polymerase II transcription, subunit 18 homolog (yeast) (med18)	0.48 +- 0.08	0.88 +- 0.03
A_15_P111412	Melanoregulin (zgc:91968)	0.35 +- 0.07	0.93 +- 0.03
A_15_P106032	mesoderm induction early response 1 homolog (Xenopus laevis) (mier1)	0.6 +- 0.02	0.96 +- 0.04
A_15_P100087	mesogenin 1 (msgn1)	2.13 +- 0.36	0.92 +- 0.17
A_15_P109422	mesogenin 1 (msgn1)	2.35 +- 0.56	0.91 +- 0.08
A_15_P105247	metallothionein 2 (mt2)	1.92 +- 0.19	0.95 +- 0.09
A_15_P106576	metaxin 3 (mtx3)	0.68 +- 0.06	0.96 +- 0.07
A_15_P105219	Methionine adenosyltransferase 2 subunit beta (Methionine adenosyltransferase II beta) (MAT II beta) (Methionine adenosyltransferase 2 beta subunit) (zgc:110308)	0.7 +- 0.04	0.94 +- 0.02
A_15_P108728	methionine-tRNA synthetase (mars)	1.73 +- 0.17	0.97 +- 0.07
A_15_P112099	methionyl aminopeptidase 2 (metap2)	0.79 +- 0.02	0.88 +- 0.02
A_15_P106474	methyl-CpG binding domain protein 2 (mbd2)	2.07 +- 0.24	1.1 +- 0.04
A_15_P100300	methyl-CpG binding domain protein 3a (mbd3a)	0.87 +- 0.04	1.02 +- 0.03
A_15_P119442 *	methylcrotonoyl-Coenzyme A carboxylase 2 (beta); hypothetical protein LOC790918 (zgc:158640; zgc:85685)	0.81 +- 0.02	0.94 +- 0.03
A_15_P120590	microphthalmia-associated transcription factor a (mitfa)	0.35 +- 0.03	1.04 +- 0.08
A_15_P121123	microphthalmia-associated transcription factor a (mitfa)	0.34 +- 0.05	0.96 +- 0.1
A_15_P111328	microphthalmia-associated transcription factor a (mitfa)	0.33 +- 0.06	0.99 +- 0.17
A_15_P106321	microtubule-associated protein, RP/EB family, member 1, like (mapre1l)	0.73 +- 0.02	1.13 +- 0.06
A_15_P114238	MID1 interacting protein 1 (mid1ip1)	0.7 +- 0.08	1.21 +- 0.1
A_15_P109486	MID1 interacting protein 1 (mid1ip1)	0.75 +- 0.07	1.27 +- 0.08
A_15_P101300	midasin homolog (yeast) (mdn1)	1.54 +- 0.1	1.02 +- 0.06
A_15_P108587	midnolin (midn)	4.16 +- 0.61	1.31 +- 0.08
A_15_P113590	mitogen-activated protein kinase 14a (mapk14a)	0.87 +- 0.03	1.08 +- 0.01
A_15_P107711	mki67 (FHA domain) interacting nucleolar phosphoprotein (human) - like (mki67ipl)	0.8 +- 0.03	0.83 +- 0.03
A_15_P104457	MOB1, Mps One Binder kinase activator-like 1A (yeast) (mobkl1a)	0.72 +- 0.03	1.02 +- 0.06
A_15_P110457	mortality factor 4 like 1 (morf4l1)	0.84 +- 0.03	1.02 +- 0.01
A_15_P115235	multiple endocrine neoplasia type 1 (men1)	0.63 +- 0.07	0.87 +- 0.03
A_15_P104504	musashi homolog 2 (Drosophila) (msi2)	1.51 +- 0.08	0.96 +- 0.09
A_15_P114757	muscle segment homeobox B (msxb)	0.67 +- 0.07	1.13 +- 0.05
A_15_P112826	MYB binding protein (P160) 1a (mybbp1a)	1.35 +- 0.09	0.99 +- 0.09
A_15_P102524	myelocytomatosis oncogene b (mycb)	1.55 +- 0.11	0.87 +- 0.05
A_15_P100897	myelocytomatosis oncogene b (mycb)	1.56 +- 0.1	0.91 +- 0.04
A_15_P105053	myeloid cell leukemia sequence 1a (mcl1a)	1.95 +- 0.38	0.79 +- 0.14
A_15_P105869	myeloid differentiation primary response gene (88) (myd88)	1.86 +- 0.17	1.02 +- 0.07
A_15_P109880	myeloid differentiation primary response gene (88) (myd88)	2.43 +- 0.25	1.03 +- 0.02
A_15_P102870	myeloid ecotropic viral integration site 4.1a (meis4.1a)	0.64 +- 0.03	0.81 +- 0.03
A_15_P113710	myocyte enhancer factor 2a (mef2a)	1.44 +- 0.07	1.07 +- 0.03
A_15_P107347	myocyte enhancer factor 2d (mef2d)	3.13 +- 0.38	1.53 +- 0.36
A_15_P107440	myogenin (myog)	0.54 +- 0.04	1.22 +- 0.2
A_15_P108902	myogenin (myog)	0.52 +- 0.01	1.09 +- 0.12
A_15_P104400	N-acetyltransferase 10 (nat10)	1.37 +- 0.1	0.8 +- 0.06
A_15_P103331	N-acylsphingosine amidohydrolase (acid ceramidase) 1 (asah1)	0.66 +- 0.05	1.04 +- 0.08
A_15_P108217	NAD(P)H dehydrogenase, quinone 1 (nqo1)	0.66 +- 0.08	1.19 +- 0.05
A_15_P119329	NADH-cytochrome b5 reductase 2 (EC 1.6.2.2) (b5R.2) (zgc:153291)	1.47 +- 0.3	0.57 +- 0.03
A_15_P100363	Natterin-like protein (zgc:113413)	0.4 +- 0.06	1.25 +- 0.13
A_15_P110120	NEDD4 family-interacting protein 1 (zgc:92833)	1.35 +- 0.06	1.02 +- 0.03
A_15_P109918	neural cell adhesion molecule 1 (ncam1)	1.52 +- 0.11	0.98 +- 0.08
A_15_P120364	neuroblastoma, suppression of tumorigenicity 1 (nbl1)	0.7 +- 0.04	1.62 +- 0.08
A_15_P107590	neurogenic differentiation 2 (neurod2)	0.62 +- 0.06	1.01 +- 0.07
A_15_P113778	neuroguidin, EIF4E binding protein (ngdn)	1.32 +- 0.04	0.92 +- 0.02
A_15_P114717	Nicotinamide riboside kinase 2 (EC 2.7.1.-) (Integrin beta-1-binding protein 3) (Muscle integrin- binding protein) (MIBP) (itgb1bp3 (4 of 4))	0.53 +- 0.06	0.71 +- 0.07
A_15_P103696	Niemann-Pick disease, type C2 (npc2)	0.69 +- 0.03	0.84 +- 0.02
A_15_P113696	NK3 homeobox 2 (nkx3.2)	0.58 +- 0.04	0.79 +- 0.06
A_15_P105011 *	nodal-related 1; hypothetical protein LOC323612 (zgc:64137; ndr1)	0.8 +- 0.02	0.87 +- 0.03
A_15_P101770	noggin 1 (nog1)	0.57 +- 0.01	0.79 +- 0.04
A_15_P121041	noggin 1 (nog1)	0.48 +- 0.06	0.7 +- 0.11
A_15_P113215	noggin 3 (nog3)	0.52 +- 0.05	0.82 +- 0.03
A_15_P114692	non-metastatic cells 4, protein expressed in (nme4)	0.58 +- 0.08	0.65 +- 0.07
A_15_P115552	Non-structural maintenance of chromosomes element 1 homolog (Non-SMC element 1 homolog) (zgc:92777)	0.54 +- 0.05	0.82 +- 0.05
A_15_P120993	none (ensdarg00000009894)	0.47 +- 0.04	1.61 +- 0.22
A_15_P119689	none (ensdarg00000011600)	1.48 +- 0.06	1.22 +- 0.04
A_15_P105759	none (ensdarg00000057388)	1.04 +- 0.04	1.26 +- 0.05
A_15_P105591	none (loc100001980)	0.59 +- 0.03	0.97 +- 0.04
A_15_P114266	none (loc100002393)	0.67 +- 0.07	1.06 +- 0.03
A_15_P106504	none (loc100007607)	0.75 +- 0.05	1.04 +- 0.03
A_15_P115328	none (loc558119)	1.42 +- 0.04	1.05 +- 0.05
A_15_P118812	none (loc558178)	0.7 +- 0.02	0.93 +- 0.02
A_15_P110919	none (loc559632)	0.93 +- 0.03	1.22 +- 0.06
A_15_P115679	none (loc560033)	0.74 +- 0.03	1.01 +- 0.06
A_15_P108199	none (loc561662)	0.82 +- 0.02	1.1 +- 0.05
A_15_P103105	none (loc565309)	3.04 +- 0.58	0.93 +- 0.05
A_15_P107078	none (loc565872)	2.77 +- 0.42	0.51 +- 0.01
A_15_P100761	none (loc566820)	1.94 +- 0.17	1.16 +- 0.14
A_15_P119430	none (loc567340)	1.55 +- 0.02	1.06 +- 0.1
A_15_P105276	none (loc568332)	1.42 +- 0.04	1.06 +- 0.03
A_15_P110417	none (loc568656)	0.97 +- 0.03	0.66 +- 0.02
A_15_P106718	none (loc569539)	0.63 +- 0.02	0.85 +- 0.05
A_15_P118265	none (loc569699)	1.54 +- 0.09	1.15 +- 0.06
A_15_P107203	none (loc791639)	1.2 +- 0.05	0.92 +- 0.05
A_15_P103887	none (loc791639)	1.41 +- 0.04	0.96 +- 0.05
A_15_P115871	none (loc791639)	1.23 +- 0.03	0.94 +- 0.05
A_15_P106936	none (loc791639)	1.28 +- 0.04	0.94 +- 0.04
A_15_P100805	none (loc793127)	0.6 +- 0.02	0.67 +- 0.06
A_15_P105917	none (loc793922)	1.31 +- 0.04	1.14 +- 0.06
A_15_P102109	none (loc795788)	0.54 +- 0.07	0.63 +- 0.06
A_15_P104146	none (loc796975)	0.74 +- 0.05	0.85 +- 0.05
A_15_P101222	none (loc796980)	1.31 +- 0.09	0.84 +- 0.04
A_15_P120635	none (loc797277)	0.75 +- 0.03	1.25 +- 0.16
A_15_P121215	none (loc798635)	1.82 +- 0.07	1.12 +- 0.07
A_15_P121256	none (loc798718)	1.26 +- 0.07	1.02 +- 0.03
A_15_P114685	none (non-coding RNA: pseudogene)	0.85 +- 0.02	1.4 +- 0.02
A_15_P103637	none (none)	7.55 +- 0.88	1.59 +- 0.04
A_15_P102356	none (none)	0.75 +- 0.02	1.04 +- 0.06
A_15_P100817	none (none)	0.76 +- 0.04	0.89 +- 0.03
A_15_P105732	none (none)	1.88 +- 0.23	0.97 +- 0.09
A_15_P109825	none (none)	1.66 +- 0.12	0.91 +- 0.03
A_15_P108875	none (none)	0.77 +- 0.03	0.91 +- 0.05
A_15_P117867	none (none)	1.21 +- 0.04	0.95 +- 0.03
A_15_P115053	none (none)	0.78 +- 0.01	0.94 +- 0.03
A_15_P104470	none (none)	0.98 +- 0.04	1.77 +- 0.05
A_15_P115288	none (none)	0.27 +- 0.07	0.68 +- 0.11
A_15_P107295	none (none)	1.64 +- 0.04	1.07 +- 0.06
A_15_P116661	none (none)	0.73 +- 0.05	0.99 +- 0.02
A_15_P105415	none (none)	0.73 +- 0.03	0.92 +- 0.01
A_15_P103018	none (none)	0.73 +- 0.04	0.94 +- 0.04
A_15_P106762	none (none)	1.98 +- 0.37	0.87 +- 0.13
A_15_P120846	none (none)	2.39 +- 0.31	1.12 +- 0.1
A_15_P107033	none (none)	1.56 +- 0.15	1.08 +- 0.06
A_15_P112714	none (none)	0.58 +- 0.07	0.76 +- 0.11
A_15_P120280	none (none)	0.27 +- 0.06	0.43 +- 0.11
A_15_P100720	none (none)	1.57 +- 0.05	1.09 +- 0.09
A_15_P105210	none (none)	0.53 +- 0.09	0.95 +- 0.04
A_15_P114463	none (none)	0.51 +- 0.07	0.56 +- 0.08
A_15_P113528	none (none)	0.83 +- 0.02	1.09 +- 0.02
A_15_P115140	none (none)	1.39 +- 0.05	1.04 +- 0.06
A_15_P116370	none (none)	1.31 +- 0.03	1.11 +- 0.05
A_15_P103554	none (none)	1.45 +- 0.07	0.92 +- 0.01
A_15_P103682	none (none)	0.52 +- 0.06	0.95 +- 0.05
A_15_P102732	none (none)	0.55 +- 0.06	0.82 +- 0.03
A_15_P100959	none (none)	1.21 +- 0.03	1.04 +- 0.04
A_15_P109810	none (none)	1.27 +- 0.03	1.06 +- 0.02
A_15_P113555	none (none)	0.65 +- 0.02	0.91 +- 0.06
A_15_P109899	none (none)	1.35 +- 0.04	1.07 +- 0.05
A_15_P119193	none (none)	1.69 +- 0.06	0.9 +- 0.1
A_15_P103022	none (none)	1.39 +- 0.03	1.04 +- 0.05
A_15_P113124	none (none)	1.21 +- 0.04	0.99 +- 0.04
A_15_P106907	none (none)	1.71 +- 0.12	1.01 +- 0.04
A_15_P112834	none (none)	0.7 +- 0.02	0.97 +- 0.08
A_15_P106100	none (none)	1.27 +- 0.04	1.16 +- 0.03
A_15_P119721	none (none)	0.52 +- 0.04	0.92 +- 0.06
A_15_P111499	none (none)	1.3 +- 0.05	0.97 +- 0.02
A_15_P112022	none (none)	2.46 +- 0.42	1.42 +- 0.18
A_15_P100905	none (none)	1.4 +- 0.03	0.93 +- 0.06
A_15_P119868	none (none)	1.67 +- 0.23	0.84 +- 0.08
A_15_P111177	none (none)	1.47 +- 0.07	0.91 +- 0.03
A_15_P109561	none (none)	0.64 +- 0.03	0.93 +- 0.05
A_15_P114928	none (none)	1.48 +- 0.11	0.99 +- 0.03
A_15_P112153	none (none)	0.53 +- 0.06	0.97 +- 0.08
A_15_P106799	none (none)	1.73 +- 0.08	1.03 +- 0.04
A_15_P115405	none (none)	1.46 +- 0.04	0.97 +- 0.04
A_15_P100547	none (none)	1.56 +- 0.1	1.05 +- 0.09
A_15_P100110	none (none)	0.77 +- 0.04	0.96 +- 0.06
A_15_P105535	none (none)	0.84 +- 0.02	1.09 +- 0.05
A_15_P108491	none (none)	1.62 +- 0.27	0.83 +- 0.08
A_15_P113862	none (none)	4.08 +- 0.62	0.87 +- 0.04
A_15_P111994	none (none)	1.34 +- 0.07	0.84 +- 0.06
A_15_P110196	none (none)	1.22 +- 0.07	0.86 +- 0.06
A_15_P116257	none (none)	1.58 +- 0.12	1.34 +- 0.09
A_15_P119064	none (none)	0.51 +- 0.04	0.89 +- 0.07
A_15_P108451	none (none)	0.72 +- 0.03	0.87 +- 0.04
A_15_P106960	none (none)	1.71 +- 0.14	0.98 +- 0.04
A_15_P105288	none (none)	1.41 +- 0.08	1.12 +- 0.1
A_15_P106541	none (none)	0.41 +- 0.04	0.79 +- 0.08
A_15_P118967	none (none)	1.11 +- 0.16	2.28 +- 0.2
A_15_P114072	none (none)	1.62 +- 0.07	1.12 +- 0.07
A_15_P101259	none (none)	4.43 +- 0.36	1.07 +- 0.16
A_15_P119297	none (none)	1.82 +- 0.14	1.16 +- 0.1
A_15_P118144	none (none)	0.81 +- 0.03	1 +- 0.03
A_15_P100124	none (none)	0.73 +- 0.04	0.88 +- 0.06
A_15_P119380	none (none)	0.85 +- 0.05	1.24 +- 0.03
A_15_P121008	none (none)	0.55 +- 0.03	0.81 +- 0.04
A_15_P101202	none (none)	1.38 +- 0.01	1.11 +- 0.08
A_15_P108551	none (none)	1.33 +- 0.02	1.11 +- 0.03
A_15_P101873	none (none)	2.16 +- 0.14	1.02 +- 0.04
A_15_P108711	none (none)	0.87 +- 0.02	1.11 +- 0.04
A_15_P110129	none (none)	0.86 +- 0.02	1.04 +- 0.03
A_15_P114228	none (none)	1.79 +- 0.08	0.88 +- 0.03
A_15_P112399	none (none)	0.85 +- 0.02	1.06 +- 0.02
A_15_P116236	none (none)	1.41 +- 0.05	1.2 +- 0.08
A_15_P121158	none (none)	1.39 +- 0.07	1.05 +- 0.05
A_15_P107047	none (none)	1.31 +- 0.04	0.94 +- 0.07
A_15_P108018	none (none)	0.75 +- 0.04	1.08 +- 0.07
A_15_P101448	none (none)	0.64 +- 0.04	0.81 +- 0.02
A_15_P116607	none (none)	1.06 +- 0.08	1.74 +- 0.03
A_15_P101590	none (none)	1.89 +- 0.17	0.86 +- 0.13
A_15_P120466	none (none)	0.64 +- 0.05	1.07 +- 0.11
A_15_P106947	none (none)	1.35 +- 0.07	0.84 +- 0.05
A_15_P119034	none (none)	1.58 +- 0.05	1.02 +- 0.03
A_15_P120031	none (none)	1.45 +- 0.08	1.13 +- 0.08
A_15_P103648	none (none)	0.6 +- 0.06	0.94 +- 0.03
A_15_P103148	none (none)	1.65 +- 0.08	1.06 +- 0.03
A_15_P118828	none (none)	1.78 +- 0.29	1.03 +- 0.08
A_15_P109459	none (none)	0.55 +- 0.06	0.85 +- 0.03
A_15_P103081	none (none)	0.66 +- 0.05	1.15 +- 0.11
A_15_P109671	none (none)	1.46 +- 0.14	1.17 +- 0.06
A_15_P118010	none (none)	1.31 +- 0.07	0.92 +- 0.07
A_15_P118354	none (none)	1.45 +- 0.12	0.96 +- 0.02
A_15_P118635	none (none)	1.35 +- 0.06	1 +- 0.04
A_15_P103710	none (none)	2.57 +- 0.23	1.35 +- 0.12
A_15_P103800	none (none)	0.61 +- 0.06	0.93 +- 0.05
A_15_P116718	none (none)	1.36 +- 0.03	1.09 +- 0.06
A_15_P119382	none (none)	1.65 +- 0.13	0.98 +- 0.09
A_15_P107237	none (none)	1.14 +- 0.08	0.87 +- 0.04
A_15_P105565	none (none)	0.64 +- 0.04	0.92 +- 0.05
A_15_P111092	none (none)	1.28 +- 0.04	1.08 +- 0.05
A_15_P109051	none (none)	1.49 +- 0.09	1 +- 0.03
A_15_P106460	none (none)	1.41 +- 0.03	1.18 +- 0.08
A_15_P103467	none (none)	1.98 +- 0.16	1.35 +- 0.17
A_15_P100929	none (none)	1.51 +- 0.08	1.29 +- 0.05
A_15_P108141	none (none)	1.22 +- 0.04	0.99 +- 0.03
A_15_P111257	none (none)	1.5 +- 0.08	1.34 +- 0.06
A_15_P102686	none (none)	1.46 +- 0.07	1.14 +- 0.06
A_15_P104117	none (none)	1.53 +- 0.1	1.21 +- 0.05
A_15_P104201	none (none)	1.67 +- 0.09	1.18 +- 0.07
A_15_P102259	none (none)	5.01 +- 0.81	1.15 +- 0.06
A_15_P108800	none (none)	1.26 +- 0.04	1.15 +- 0.04
A_15_P101768	none (none)	0.67 +- 0.07	1.1 +- 0.06
A_15_P108819	none (none)	1.45 +- 0.11	1.3 +- 0.06
A_15_P108185	none (none)	0.63 +- 0.02	1 +- 0.08
A_15_P112709	none (none)	1.73 +- 0.12	1.14 +- 0.11
A_15_P118419	none (none)	0.93 +- 0.06	1.21 +- 0.06
A_15_P105842	none (none)	1.36 +- 0.05	1.18 +- 0.07
A_15_P114708	none (none)	1.16 +- 0.04	1.17 +- 0.02
A_15_P107610	none (none)	1.47 +- 0.12	1.24 +- 0.05
A_15_P101896	none (none)	5.03 +- 0.97	1.26 +- 0.1
A_15_P110069	none (none)	1.38 +- 0.09	1.21 +- 0.04
A_15_P112177	none (none)	1.06 +- 0.06	1.53 +- 0.04
A_15_P120368	none (none)	1.72 +- 0.24	1.09 +- 0.04
A_15_P108074	none (none)	1.75 +- 0.09	1.27 +- 0.14
A_15_P113545	none (none)	1.45 +- 0.04	1.14 +- 0.06
A_15_P119255	none (none)	1.96 +- 0.24	0.85 +- 0.05
A_15_P120630	none (none)	0.78 +- 0.04	1.02 +- 0.03
A_15_P121092	none (none)	1.42 +- 0.06	1.14 +- 0.05
A_15_P107356 *	none; activating transcription factor 1 (loc569046; atf1)	1.21 +- 0.03	1.03 +- 0.02
A_15_P116472 *	none; calpain 1, (mu/I) large subunit (capn1; ensdarg00000052702)	0.82 +- 0.03	0.99 +- 0.05
A_15_P119516 *	none; cathepsin L, 1 b (ctsl1b; loc564835; loc564906; loc100001785; loc564979)	1.31 +- 0.06	0.88 +- 0.09
A_15_P115802 *	none; cathepsin L, 1 b (loc100000663; loc569326; loc564835; loc567623; loc100001785; loc564979; ctsl1b; loc563390; loc564906)	1.58 +- 0.16	0.93 +- 0.07
A_15_P111820 *	none; histone 2, H2a (zgc:114037; ensdarg00000071761)	1.51 +- 0.09	1.12 +- 0.08
A_15_P105799 *	none; hypothetical protein LOC445112 (loc563183; zgc:92446)	0.75 +- 0.04	0.89 +- 0.04
A_15_P102573 *	none; hypothetical protein LOC677757 (zgc:136962; ensdarg00000039845)	1.06 +- 0.07	1.53 +- 0.05
A_15_P106472 *	none; hypothetical protein LOC791167; guanine nucleotide binding protein (G protein), gamma transducing activity polypeptide 1 (zgc:158222; loc555425; gngt1; loc561950; ensdarg00000070718)	1.57 +- 0.06	1.28 +- 0.02
A_15_P104497 *	none; Integrator complex subunit 6 (Int6) (Protein deleted in cancer 1) (Protein DDX26) (DBI-1) (Deleted in cancer 1) (DICE1) (ensdarg00000057108; ensdarg00000013025)	0.56 +- 0.06	1.07 +- 0.17
A_15_P108633 *	none; RNA, U3 small nucleolar interacting protein 2 (loc564461; rnu3ip2)	1.16 +- 0.08	0.82 +- 0.03
A_15_P103419	nonspecific cytotoxic cell receptor protein 1 (nccrp1)	1.59 +- 0.09	0.8 +- 0.07
A_15_P114448	nonspecific cytotoxic cell receptor protein 1 (nccrp1)	1.57 +- 0.13	0.86 +- 0.03
A_15_P116032 *	notum pectinacetylesterase homolog; transmembrane channel-like protein 6 (notum; tmc6)	0.86 +- 0.07	2.06 +- 0.22
A_15_P111473	novel homeodomain protein (none)	2.19 +- 0.26	0.98 +- 0.07
A_15_P111966	Novel protein (a2bg55_danre)	1.29 +- 0.06	0.88 +- 0.05
A_15_P101012	novel protein (ENSDARG00000058133) (pseudogene)	0.5 +- 0.1	0.9 +- 0.03
A_15_P111207	Novel protein (Fragment) (si:ch211-284a13.1)	1.8 +- 0.2	0.9 +- 0.05
A_15_P102431 *	Novel protein (LOC558111); BarH-like 1.2 (barhl1.2; si:ch211-89p1.3)	1.35 +- 0.09	0.85 +- 0.06
A_15_P102486	Novel protein similar to rodent vesicle-associated membrane protein 5 (VAMP5) (si:dkeyp-86b9.2)	0.68 +- 0.04	0.86 +- 0.05
A_15_P107840	Novel protein similar to vertebrate MARVEL domain containing 2 (MARVELD2) (a2bgq4_danre)	0.45 +- 0.08	1.07 +- 0.1
A_15_P120561	Novel protein similar to vertebrate mitochondrial ribosomal protein L1 (MRPL1) (Zgc:91951 ) (Fragment) (a2bhj3_danre)	0.66 +- 0.06	0.89 +- 0.05
A_15_P114777	Novel protein similar to vertebrate phosphatidic acid phosphatase type 2B (PPAP2B) (Fragment) (a2bhu1_danre)	1.35 +- 0.06	1.15 +- 0.04
A_15_P108571	Novel protein similar to vertebrate TFIIH basal transcription factor complex TTDA subunit (C6orf175) (zgc:153434)	0.64 +- 0.02	0.92 +- 0.07
A_15_P109142 *	novel protein; hypothetical protein LOC447843 (InterPro: Peptidase S1A, chymotrypsin ; Peptidase S1 and S6, chymotrypsin/Hap) (zgc:92292; ensdarg00000069236; ensdarg00000070584)	2.14 +- 0.3	0.96 +- 0.02
A_15_P106004	nuclear oncoprotein skia (skia)	1.35 +- 0.06	1.16 +- 0.05
A_15_P111860	nuclear oncoprotein skib (skib)	1.45 +- 0.06	1.58 +- 0.16
A_15_P118650	Nuclear pore complex protein Nup133 (Nucleoporin Nup133) (133 kDa nucleoporin) (nup133)	0.79 +- 0.01	0.98 +- 0.03
A_15_P102020	nuclear protein localization 4 homolog (S. cerevisiae) (nploc4)	1.26 +- 0.03	1.17 +- 0.04
A_15_P110290	nuclear receptor subfamily 1, group d, member 1 (nr1d1)	3.13 +- 0.68	0.97 +- 0.06
A_15_P108529	nuclear receptor subfamily 2, group F, member 2 (nr2f2)	0.65 +- 0.07	0.96 +- 0.06
A_15_P113669	nuclear receptor subfamily 2, group F, member 5 (nr2f5)	0.75 +- 0.03	0.99 +- 0.03
A_15_P106358 *	Nuclear transcription factor Y subunit beta (Nuclear transcription factor Y subunit B) (NF-YB) (CAAT-box DNA- binding protein subunit B); hypothetical protein LOC503744 (zgc:110533; ensdarg00000068879)	1.26 +- 0.07	0.89 +- 0.02
A_15_P117166	nucleolar complex associated 3 homolog (S. cerevisiae) (noc3l)	1.34 +- 0.04	1.02 +- 0.06
A_15_P115612	Nucleolar protein 12 (zgc:56457)	1.38 +- 0.08	0.86 +- 0.06
A_15_P120174	nucleolar protein 5A (nol5a)	1.51 +- 0.08	0.88 +- 0.05
A_15_P117399	nucleoporin 107 (nup107)	0.78 +- 0.03	0.84 +- 0.04
A_15_P105291	Nucleoporin NUP53 (Nuclear pore complex protein Nup53) (Nucleoporin Nup35) (35 kDa nucleoporin) (zgc:65979)	0.53 +- 0.06	0.92 +- 0.08
A_15_P114053	nucleoside phosphorylase (np)	1.96 +- 0.15	1.13 +- 0.09
A_15_P108419	nucleosome assembly protein 1, like 1 (nap1l1)	1.29 +- 0.05	0.84 +- 0.07
A_15_P108380	NudC domain containing 1 (nudcd1)	0.7 +- 0.05	0.92 +- 0.07
A_15_P114172	nudE nuclear distribution gene E homolog like 1 (A. nidulans) B (ndel1b)	1.7 +- 0.08	1.04 +- 0.06
A_15_P108690	nudix (nucleoside diphosphate linked moiety X)-type motif 22 (nudt22)	0.64 +- 0.06	0.94 +- 0.04
A_15_P114437	numb homolog (Drosophila)-like (numbl)	1.27 +- 0.08	0.93 +- 0.07
A_15_P114217	oligodendrocyte lineage transcription factor 2 (olig2)	0.51 +- 0.06	0.94 +- 0.02
A_15_P117457	one cut domain, family member, like (onecutl)	1.61 +- 0.06	1.24 +- 0.09
A_15_P119724	opsin 1 (cone pigments), long-wave-sensitive, 1 (opn1lw1)	0.17 +- 0.03	0.86 +- 0.22
A_15_P113881	opsin 1 (cone pigments), long-wave-sensitive, 1 (opn1lw1)	0.2 +- 0.05	1.04 +- 0.23
A_15_P121338	optic atrophy 3 (opa3)	0.55 +- 0.06	0.77 +- 0.07
A_15_P111870	origin recognition complex, subunit 5-like (yeast) (orc5l)	0.63 +- 0.05	0.77 +- 0.03
A_15_P109191	ornithine decarboxylase 1 (odc1)	8.25 +- 2.07	0.94 +- 0.06
A_15_P118845	otopetrin 1 (otop1)	0.62 +- 0.09	1.44 +- 0.04
A_15_P103213 *	OTTHUMP00000018663 (Hypothetical protein LOC196541); transcription factor Dp-1, like (np_001010977.1; tfdp1l)	0.74 +- 0.04	0.93 +- 0.02
A_15_P108760	oxidoreductase NAD-binding domain containing 1 (oxnad1)	1.31 +- 0.07	1.34 +- 0.08
A_15_P105177	oxoglutarate (alpha-ketoglutarate) dehydrogenase (lipoamide) (ogdh)	1.93 +- 0.13	1.16 +- 0.03
A_15_P107889	p21 (CDKN1A)-activated kinase 2 (pak2)	0.52 +- 0.01	0.96 +- 0.01
A_15_P121351	p21-activated protein kinase-interacting protein 1- like (PAK1- interacting protein 1-like) (zgc:56683)	1.16 +- 0.06	0.8 +- 0.03
A_15_P120765	paired-like homeodomain transcription factor 2a (pitx2a)	0.57 +- 0.02	1.02 +- 0.02
A_15_P101438	paraxis (par1)	0.62 +- 0.05	1.57 +- 0.12
A_15_P102973	pdgfa associated protein 1 (pdap1)	1.45 +- 0.07	1.1 +- 0.08
A_15_P101227	PDZ and LIM domain 7 (pdlim7)	1.83 +- 0.15	0.98 +- 0.08
A_15_P101938	peptidylprolyl isomerase (cyclophilin)-like 2 (ppil2)	0.82 +- 0.03	0.97 +- 0.02
A_15_P104502	period homolog 4 (per4)	1.3 +- 0.07	0.81 +- 0.05
A_15_P105865	periostin, osteoblast specific factor (postn)	0.64 +- 0.06	1 +- 0.04
A_15_P121450	periostin, osteoblast specific factor (postn)	0.66 +- 0.06	0.99 +- 0.04
A_15_P117344	peroxisome proliferative activated receptor, gamma, coactivator 1, beta (ppargc1b)	2.02 +- 0.1	0.97 +- 0.05
A_15_P102910	peter pan homolog (Drosophila) (ppan)	1.44 +- 0.11	0.88 +- 0.05
A_15_P118377	PHD finger protein 23b (phf23b)	0.6 +- 0.08	1.02 +- 0.04
A_15_P114864	phosphatase and tensin homolog B (mutated in multiple advanced cancers 1) (ptenb)	1.77 +- 0.21	0.9 +- 0.02
A_15_P119092	phosphatidylinositol binding clathrin assembly protein, like (picalml)	1.2 +- 0.04	1.02 +- 0.05
A_15_P116744	phosphatidylinositol glycan, class Q (pigq)	0.65 +- 0.03	0.91 +- 0.06
A_15_P109946	phosphatidylinositol transfer protein, alpha (pitpna)	1.36 +- 0.09	0.86 +- 0.07
A_15_P109955	phosphatidylinositol transfer protein, alpha (pitpna)	1.45 +- 0.03	0.92 +- 0.04
A_15_P118365	phosphogluconate hydrogenase (pgd)	2.46 +- 0.4	1.01 +- 0.07
A_15_P120264	phosphogluconate hydrogenase (pgd)	2.39 +- 0.35	0.96 +- 0.1
A_15_P114306	phosphoglycerate mutase 1 (pgam1)	1.32 +- 0.09	0.85 +- 0.06
A_15_P105204	phosphoglycerate mutase 1 (pgam1)	1.33 +- 0.08	0.86 +- 0.07
A_15_P109893	Phosphoinositide-3-kinase-interacting protein 1 precursor (Kringle domain-containing protein HGFL) (zgc:66482)	3.49 +- 0.18	1.06 +- 0.15
A_15_P108145	Phosphoinositide-3-kinase-interacting protein 1 precursor (Kringle domain-containing protein HGFL) (zgc:66482)	3.59 +- 0.08	1.14 +- 0.11
A_15_P102268	phospholipase A2, group VII (zgc:77563)	1.98 +- 0.18	0.97 +- 0.04
A_15_P115016	phosphoribosyl pyrophosphate synthetase-associated protein 2 (prpsap2)	0.86 +- 0.03	0.97 +- 0.01
A_15_P111360	pim-1 oncogene (pim1)	1.96 +- 0.42	0.82 +- 0.06
A_15_P110819	pitrilysin metalloproteinase 1 (pitrm1)	1.21 +- 0.04	0.94 +- 0.07
A_15_P113066	platelet derived growth factor receptor alpha (pdgfra)	0.71 +- 0.04	0.83 +- 0.04
A_15_P118894	platelet-activating factor acetylhydrolase, isoform Ib, gamma subunit (pafah1b3)	0.75 +- 0.03	0.98 +- 0.02
A_15_P107747	platelet-derived growth factor alpha polypeptide (pdgfa)	0.65 +- 0.03	1.37 +- 0.07
A_15_P106790	pleckstrin homology domain containing, family F (with FYVE domain) member 1 (plekhf1)	0.21 +- 0.05	0.69 +- 0.1
A_15_P105042	pleckstrin homology-like domain, family A, member 3 (phlda3)	1.61 +- 0.09	0.99 +- 0.03
A_15_P101681	plexin A4 (plxna4)	1.62 +- 0.08	1.23 +- 0.1
A_15_P120341	plexin D1 (plxnd1)	1.34 +- 0.04	1.07 +- 0.05
A_15_P102920	polo-like kinase 1 (Drosophila) (plk1)	0.62 +- 0.03	0.98 +- 0.06
A_15_P115082	polo-like kinase 3 (Drosophila) (plk3)	2.55 +- 0.35	0.96 +- 0.04
A_15_P111781	poly-U binding splicing factor b (puf60b)	0.81 +- 0.01	1.01 +- 0.02
A_15_P112330	Poly(ADP-ribose) glycohydrolase ARH3 (EC 3.2.1.143) ([Protein ADP- ribosylarginine] hydrolase-like protein 2) (ADP-ribosylhydrolase 3) (zgc:92867)	0.77 +- 0.04	0.95 +- 0.04
A_15_P103968	polyhomeotic Ph1 homolog (np_991270.1)	0.72 +- 0.01	0.98 +- 0.01
A_15_P104112	polymerase (DNA directed), eta (zgc:136881)	0.71 +- 0.02	0.9 +- 0.03
A_15_P101296	polymerase (RNA) I polypeptide A (polr1a)	1.53 +- 0.08	0.82 +- 0.08
A_15_P118011	polymerase (RNA) III (DNA directed) polypeptide E (polr3e)	1.35 +- 0.07	1.04 +- 0.05
A_15_P110769	polypyrimidine tract binding protein 1 (ptbp1)	0.6 +- 0.02	0.86 +- 0.04
A_15_P118381	popeye domain containing 3 (popdc3)	0.58 +- 0.03	0.81 +- 0.03
A_15_P106038	potassium channel, subfamily K, member 5 (kcnk5)	1.64 +- 0.11	0.91 +- 0.04
A_15_P115287	potassium voltage-gated channel, Shal-related subfamily, member 3 (kcnd3)	1.38 +- 0.06	1.2 +- 0.06
A_15_P115926	POU domain gene 12 (pou12)	1.46 +- 0.1	1.06 +- 0.04
A_15_P120644	POU domain gene 50 (pou50)	0.74 +- 0.05	1.07 +- 0.03
A_15_P119165	pre-B-cell leukemia transcription factor 2 (pbx2)	0.78 +- 0.02	0.99 +- 0.04
A_15_P111330	pre-B-cell leukemia transcription factor 3b (pbx3b)	1.56 +- 0.04	1.13 +- 0.07
A_15_P112792	Prefoldin subunit 1 (zgc:110742)	1.26 +- 0.07	1.18 +- 0.02
A_15_P100971	PRELI domain containing 1 (prelid1)	1.23 +- 0.04	0.94 +- 0.04
A_15_P112522	prickle-like 2 (Drosophila) (prickle2)	0.73 +- 0.08	1.24 +- 0.08
A_15_P101445	Probable D-tyrosyl-tRNA(Tyr) deacylase 2 (EC 3.1.-.- ) (zgc:100795)	0.61 +- 0.04	0.87 +- 0.03
A_15_P108088	Probable D-tyrosyl-tRNA(Tyr) deacylase 2 (EC 3.1.-.- ) (zgc:100795)	0.67 +- 0.04	0.91 +- 0.05
A_15_P119043	Probable thiopurine S-methyltransferase (EC 2.1.1.67) (Thiopurine methyltransferase) (zgc:109981)	3.74 +- 0.83	1.24 +- 0.06
A_15_P105077 *	Probable thiopurine S-methyltransferase (EC 2.1.1.67) (Thiopurine methyltransferase); hypothetical protein LOC573111 (zgc:101684; zgc:109981)	2.28 +- 0.63	0.87 +- 0.14
A_15_P121051	progesterone receptor membrane component 2 (pgrmc2)	0.7 +- 0.06	0.92 +- 0.01
A_15_P110031	progesterone receptor membrane component 2 (pgrmc2)	0.68 +- 0.01	0.98 +- 0.02
A_15_P110067	progestin and adipoQ receptor family member Vb (paqr5b)	0.42 +- 0.03	0.9 +- 0.11
A_15_P104194	progestin and adipoQ receptor family member VIII (paqr8)	0.68 +- 0.03	0.81 +- 0.05
A_15_P121236	programmed cell death 2 (pdcd2)	0.63 +- 0.07	0.78 +- 0.07
A_15_P104592 *	programmed cell death 2; TATA box binding protein (pdcd2; tbp)	0.83 +- 0.01	0.97 +- 0.02
A_15_P100621	programmed cell death 6 (pdcd6)	1.64 +- 0.16	0.82 +- 0.02
A_15_P112605	prosaposin (psap)	1.37 +- 0.06	0.98 +- 0.03
A_15_P107652	prostaglandin-endoperoxide synthase 2a (ptgs2a)	5.89 +- 0.48	0.61 +- 0.06
A_15_P111183	Protein BUD31 homolog (Protein G10 homolog) (zgc:110615)	0.77 +- 0.04	0.91 +- 0.03
A_15_P104517	Protein COQ10 A, mitochondrial precursor (zgc:112103)	1.71 +- 0.12	1.32 +- 0.07
A_15_P120961	Protein COQ10 A, mitochondrial precursor (zgc:112103)	1.88 +- 0.13	1.51 +- 0.17
A_15_P100633	Protein COQ10 B, mitochondrial precursor (zgc:73324)	4.34 +- 0.84	1.07 +- 0.05
A_15_P103155	Protein FAM59A (zgc:55634)	0.52 +- 0.04	0.95 +- 0.06
A_15_P103679 *	Protein fucU homolog; Novel protein (Fragment) (si:ch211-217g15.3; si:ch211-217g15.2)	0.7 +- 0.05	0.94 +- 0.04
A_15_P115623	protein kinase C, delta (zgc:56558)	0.62 +- 0.02	0.99 +- 0.02
A_15_P116827	protein phosphatase 1, regulatory (inhibitor) subunit 3B (ppp1r3b)	0.46 +- 0.03	0.74 +- 0.04
A_15_P112147	protein phosphatase 4 (formerly X), catalytic subunit (ppp4c)	0.62 +- 0.03	0.97 +- 0.05
A_15_P101746	protein phosphatase 4, regulatory subunit 1 (ppp4r1)	1.31 +- 0.02	1.05 +- 0.05
A_15_P119669	protein phosphatase 4, regulatory subunit 2b (ppp4r2b)	0.81 +- 0.03	1.03 +- 0.05
A_15_P110592	protein tyrosine kinase 2.2 (ptk2.2)	0.67 +- 0.03	1.08 +- 0.12
A_15_P107034	protein tyrosine phosphatase type IVA, member 1 (ptp4a1)	1.4 +- 0.09	1.09 +- 0.02
A_15_P109392	Protein YIPF4 (YIP1 family member 4) (zgc:77069)	0.85 +- 0.05	1.11 +- 0.02
A_15_P119350	protein-kinase, interferon-inducible double stranded RNA dependent inhibitor, repressor of (P58 repressor) (prkrir)	0.55 +- 0.03	0.97 +- 0.07
A_15_P115663	PRP39 pre-mRNA processing factor 39 homolog (yeast) (prpf39)	1.23 +- 0.01	1.07 +- 0.01
A_15_P115462	PRP4 pre-mRNA processing factor 4 homolog B (prpf4b)	0.73 +- 0.06	1.14 +- 0.08
A_15_P113552	pseudouridylate synthase 7 homolog (S. cerevisiae)-like (pus7l)	0.86 +- 0.06	0.69 +- 0.03
A_15_P100847	PTC7 protein phosphatase homolog (S. cerevisiae) (pptc7)	2.25 +- 0.12	0.98 +- 0.1
A_15_P110274	putative breast adenocarcinoma marker (bc2)	0.64 +- 0.08	1.03 +- 0.05
A_15_P112248	PYD and CARD domain containing (pycard)	0.34 +- 0.05	0.84 +- 0.08
A_15_P115853	pygopus homolog 2 (Drosophila) (pygo2)	0.63 +- 0.07	0.95 +- 0.06
A_15_P107051	pyruvate dehydrogenase kinase, isoenzyme 2 (pdk2)	4.98 +- 1.03	1.08 +- 0.16
A_15_P119615	pyruvate kinase, muscle (pkm2)	1.33 +- 0.04	1.01 +- 0.04
A_15_P101626	pyruvate kinase, muscle (pkm2)	1.5 +- 0.04	1.13 +- 0.03
A_15_P107307	Quaking protein B (Quaking-related protein) (zgc:65890)	1.55 +- 0.09	1.01 +- 0.07
A_15_P112243	quattro (quo)	0.6 +- 0.05	1.09 +- 0.07
A_15_P108969	quattro (quo)	0.62 +- 0.09	1.08 +- 0.05
A_15_P111210	RAB35, member RAS oncogene family (rab35)	1.29 +- 0.05	1.03 +- 0.04
A_15_P115950	rad and gem related GTP binding protein 1 (rem1)	0.51 +- 0.11	1.39 +- 0.06
A_15_P113759	RAD18 homolog (S. cerevisiae) (rad18)	0.71 +- 0.02	0.89 +- 0.03
A_15_P100352	RAP2B, member of RAS oncogene family (rap2b)	1.56 +- 0.07	0.96 +- 0.04
A_15_P116677	Ras association (RalGDS/AF-6) domain family 1 (rassf1)	1.37 +- 0.1	1.05 +- 0.07
A_15_P102384	ras homolog gene family, member Gc (rhogc)	0.77 +- 0.03	1 +- 0.04
A_15_P119598	RAS-like, family 11, member B (rasl11b)	1.36 +- 0.07	1.23 +- 0.05
A_15_P101288	Ras-related associated with diabetes (zgc:63471)	3.74 +- 0.15	0.99 +- 0.07
A_15_P106054	ras-related C3 botulinum toxin substrate 2 (rho family, small GTP binding protein Rac2) (rac2)	0.61 +- 0.03	0.98 +- 0.06
A_15_P112530	Ras-related GTP binding A (rraga)	0.76 +- 0.01	0.92 +- 0.02
A_15_P120291	Ras-related protein Rab-18 (zgc:92523)	1.71 +- 0.1	1.01 +- 0.02
A_15_P116541	RasGEF domain family-like (zgc:91814)	1.68 +- 0.21	0.96 +- 0.05
A_15_P120718	RasGEF domain family, member 1B (rasgef1b)	1.54 +- 0.15	1.08 +- 0.06
A_15_P113270	RD RNA binding protein (rdbp)	0.76 +- 0.02	1.03 +- 0.04
A_15_P105967	replication factor C (activator 1) 3 (rfc3)	0.55 +- 0.07	0.74 +- 0.04
A_15_P114679	replication factor C (activator 1) 3 (rfc3)	0.6 +- 0.06	0.78 +- 0.04
A_15_P103095	Replication factor C subunit 1 (Replication factor C large subunit) (RF-C 140 kDa subunit) (Activator 1 140 kDa subunit) (Activator 1 large subunit) (A1 140 kDa subunit) (DNA-binding protein PO-GA) (rfc1)	0.64 +- 0.04	0.91 +- 0.05
A_15_P104141	retinol binding protein 4, plasma (rbp4)	0.37 +- 0.01	0.89 +- 0.07
A_15_P119692	retinol dehydrogenase 12, like (rdh12l)	1.63 +- 0.19	0.93 +- 0.04
A_15_P102939	RGM domain family member (zgc:66326)	0.47 +- 0.07	1.15 +- 0.02
A_15_P108947	Rho family GTPase 3a (rnd3a)	1.51 +- 0.06	1.18 +- 0.03
A_15_P103017	Rho family GTPase 3b (rnd3b)	0.76 +- 0.03	0.88 +- 0.04
A_15_P118710	Rho GDP dissociation inhibitor (GDI) gamma (arhgdig)	0.69 +- 0.03	0.88 +- 0.03
A_15_P102872	Rho GDP dissociation inhibitor (GDI) gamma (arhgdig)	0.63 +- 0.01	0.85 +- 0.04
A_15_P114110	rhophilin, Rho GTPase binding protein 2 (rhpn2)	1.73 +- 0.1	0.97 +- 0.09
A_15_P120354	rhophilin, Rho GTPase binding protein 2 (rhpn2)	1.69 +- 0.07	0.92 +- 0.05
A_15_P105466	ribonucleotide reductase M1 polypeptide (rrm1)	0.53 +- 0.09	0.87 +- 0.07
A_15_P112537	ribosomal protein L7-like 1 (rpl7l1)	1.13 +- 0.05	0.87 +- 0.05
A_15_P116473	ribosomal protein S4, X-linked (rps4x)	1.22 +- 0.05	1.2 +- 0.05
A_15_P105410	ribosomal protein S6 kinase, polypeptide 3 (rps6ka3)	0.58 +- 0.04	0.87 +- 0.08
A_15_P112941	Ribosomal protein S6 modification-like protein B (zgc:92164)	2.19 +- 0.08	1.09 +- 0.07
A_15_P107750	Ribosomal protein S6 modification-like protein B (zgc:92164)	1.36 +- 0.02	1.11 +- 0.06
A_15_P110337	RNA binding motif protein 18 (rbm18)	0.78 +- 0.02	0.95 +- 0.03
A_15_P104819	RNA binding motif protein 35B (rbm35b)	0.72 +- 0.06	1.25 +- 0.08
A_15_P117734	RNA binding motif protein 35B (rbm35b)	0.7 +- 0.05	1.28 +- 0.08
A_15_P109970	RNA binding motif protein 38 (rbm38)	0.71 +- 0.06	0.97 +- 0.04
A_15_P116477	RNA binding motif protein 4, like (rbm4l)	0.69 +- 0.05	0.98 +- 0.02
A_15_P103197	RNA binding motif protein 42 (rbm42)	0.75 +- 0.02	1.05 +- 0.04
A_15_P103602	RNA binding motif protein, X-linked (rbmx)	0.83 +- 0.02	0.96 +- 0.02
A_15_P113666	RNA binding motif protein, X-linked (rbmx)	0.86 +- 0.04	0.96 +- 0.03
A_15_P102806 *	RNA polymerase II elongation factor ELL (Eleven- nineteen lysine-rich leukemia protein); elongation factor RNA polymerase II (ell; ell (2 of 2))	1.32 +- 0.03	1 +- 0.03
A_15_P110380 *	RNA polymerase II elongation factor ELL (Eleven- nineteen lysine-rich leukemia protein); elongation factor RNA polymerase II (ell; ell (2 of 2))	1.39 +- 0.06	1.01 +- 0.05
A_15_P120263	RNA U, small nuclear RNA export adaptor (phosphorylation regulated) (rnuxa)	0.51 +- 0.03	0.99 +- 0.02
A_15_P115791	RNA U, small nuclear RNA export adaptor (phosphorylation regulated) (rnuxa)	0.53 +- 0.05	1.05 +- 0.01
A_15_P115741	RNA-binding protein Musashi homolog 1 (Musashi-1) (ensdarg00000010710)	0.73 +- 0.07	1.39 +- 0.08
A_15_P117866	RRP1-like protein B (rrp1b)	1.23 +- 0.05	0.88 +- 0.03
A_15_P114330	RRP1-like protein B (rrp1b)	1.31 +- 0.02	0.89 +- 0.03
A_15_P113700	S-adenosylhomocysteine hydrolase-like 2 (ahcyl2)	1.51 +- 0.06	0.98 +- 0.04
A_15_P102639 *	S100 calcium binding protein A1; hypothetical protein LOC791981 (InterPro: Ribosomal RNA adenine methylase transferase) (s100a1; zgc:110579)	2.15 +- 0.13	0.85 +- 0.04
A_15_P109297	SAFB-like, transcription modulator (sltm)	0.53 +- 0.04	1.19 +- 0.16
A_15_P107934	sarcoma amplified sequence (sas)	1.57 +- 0.03	1.04 +- 0.03
A_15_P108858	sb:cb1058 (sb:cb1058)	1.3 +- 0.06	1 +- 0.04
A_15_P118168	sb:cb252 (sb:cb252)	3.1 +- 0.44	0.83 +- 0.04
A_15_P115935	Sb:cb542 protein (Fragment) (sb:cb542)	1.51 +- 0.08	0.93 +- 0.1
A_15_P115500	Sb:cb542 protein (Fragment) (sb:cb542)	1.61 +- 0.07	0.97 +- 0.11
A_15_P114138	sb:cb653 (sb:cb653)	1.35 +- 0.09	1.12 +- 0.05
A_15_P115478	sb:cb930 (sb:cb930)	2.98 +- 0.67	1.13 +- 0.17
A_15_P106085	sciellin (scel)	0.35 +- 0.03	0.78 +- 0.03
A_15_P105224	sciellin (scel)	0.41 +- 0.01	0.76 +- 0.05
A_15_P105551	scratch-a transcription factor (zgc:162551)	0.71 +- 0.02	1.05 +- 0.06
A_15_P101658	SDA1 domain containing 1 (sdad1)	1.34 +- 0.07	0.93 +- 0.06
A_15_P104338	SDA1 domain containing 1 (sdad1)	1.29 +- 0.1	0.87 +- 0.08
A_15_P106112	Sec23 homolog B (S. cerevisiae) (sec23b)	1.67 +- 0.11	1.08 +- 0.03
A_15_P102099	SEC6-like 1 (S. cerevisiae) (sec6l1)	0.65 +- 0.07	1.23 +- 0.02
A_15_P120282	SEC63-like (S. cerevisiae) (sec63)	1.24 +- 0.04	1.08 +- 0.04
A_15_P101685	selenoprotein P, plasma, 1a (sepp1a)	0.5 +- 0.05	0.89 +- 0.05
A_15_P119155	selenoprotein P, plasma, 1a (sepp1a)	0.5 +- 0.07	0.94 +- 0.08
A_15_P108693	selenoprotein P, plasma, 1a (sepp1a), partial (none)	0.49 +- 0.05	0.92 +- 0.02
A_15_P104008	selenoprotein P, plasma, 1b (sepp1b)	0.73 +- 0.06	0.41 +- 0.04
A_15_P114204	selenoprotein T, 2 (selt2)	0.71 +- 0.04	1.09 +- 0.03
A_15_P110008	selenoprotein T, 2 (selt2)	0.73 +- 0.05	1.09 +- 0.03
A_15_P118909	semaphorin 4e (sema4e)	0.56 +- 0.02	0.97 +- 0.05
A_15_P103057	septin 8 (sept8)	1.36 +- 0.07	1.07 +- 0.06
A_15_P119378	sequestosome 1 (sqstm1)	7.57 +- 1.56	1.26 +- 0.07
A_15_P107103	serine/threonine kinase 35 (stk35)	4.01 +- 0.45	1.46 +- 0.22
A_15_P101253	serum/glucocorticoid regulated kinase (sgk)	2.04 +- 0.21	1.1 +- 0.05
A_15_P107450	serum/glucocorticoid regulated kinase (sgk)	1.82 +- 0.12	1.13 +- 0.08
A_15_P118556	serum/glucocorticoid regulated kinase (sgk)	2.06 +- 0.2	1.08 +- 0.04
A_15_P109981	sestrin 3 (sesn3)	0.58 +- 0.03	0.91 +- 0.02
A_15_P112811	sestrin 3 (sesn3)	1.28 +- 0.06	1.16 +- 0.04
A_15_P110198	SH3-domain binding protein 5 (BTK-associated) (sh3bp5)	0.8 +- 0.04	1 +- 0.03
A_15_P109352	SH3-domain GRB2-like 1a (sh3gl1a)	0.39 +- 0.04	0.81 +- 0.03
A_15_P117762	SH3-domain GRB2-like 1a (sh3gl1a)	0.61 +- 0.04	1.12 +- 0.05
A_15_P120202	SH3-domain GRB2-like 2 (sh3gl2)	1.34 +- 0.09	1.17 +- 0.04
A_15_P117729 *	shadow of prion protein; GTP binding protein like (gtpbpl; sprn)	0.7 +- 0.04	0.83 +- 0.05
A_15_P104868	si:ch211-170n20.3 [Source:ZFIN;Acc:ZDB-GENE-131121-365]	0.45 +- 0.07	1.14 +- 0.14
A_15_P116486	si:ch211-199g17.1 (si:ch211-199g17.1)	1.32 +- 0.06	1.17 +- 0.07
A_15_P111578	si:ch211-214j24.10 (si:ch211-214j24.10)	1.43 +- 0.09	0.99 +- 0.06
A_15_P116704	si:dkey-218l8.1 (si:dkey-218l8.1)	1.41 +- 0.04	1.19 +- 0.07
A_15_P117768	si:dkey-71l10.2 (si:dkey-71l10.2)	1.56 +- 0.04	1.03 +- 0.06
A_15_P116602	similar to cocaine and amphetamine regulated transcript protein type I precursor (none)	2.68 +- 0.57	0.9 +- 0.09
A_15_P104466	similar to high mobility group protein (none)	2.15 +- 0.28	0.98 +- 0.09
A_15_P114823	sirtuin 2 (silent mating type information regulation 2, homolog) 2 (S. cerevisiae) (sirt2)	0.77 +- 0.04	0.97 +- 0.03
A_15_P100049	Smad nuclear interacting protein (snip1)	0.54 +- 0.05	0.92 +- 0.07
A_15_P114505	small G protein signaling modulator 3 (sgsm3)	1.69 +- 0.08	1.07 +- 0.04
A_15_P103211	small protein effector 1 of Cdc42 (zgc:55642)	1.47 +- 0.05	1.06 +- 0.04
A_15_P103388	SMT3 suppressor of mif two 3 homolog 1 (yeast) (sumo1)	0.78 +- 0.01	0.97 +- 0.02
A_15_P113542 *	Sodium channel modifier 1; tropomodulin 4 (muscle) (tmod4; zgc:123015)	0.84 +- 0.01	0.96 +- 0.02
A_15_P119815	solute carrier family 1 (glial high affinity glutamate transporter), member 3 (slc1a3)	0.77 +- 0.03	0.81 +- 0.04
A_15_P100494	solute carrier family 1 (glutamate/neutral amino acid transporter), member 4 (slc1a4)	2.24 +- 0.18	1.04 +- 0.13
A_15_P116683	solute carrier family 1 (glutamate/neutral amino acid transporter), member 4 (slc1a4)	2.27 +- 0.19	0.96 +- 0.01
A_15_P106113	solute carrier family 13 (sodium-dependent dicarboxylate transporter), member 2 (slc13a2)	1.63 +- 0.34	0.4 +- 0.02
A_15_P106623	solute carrier family 16 (monocarboxylic acid transporters), member 3 (slc16a3)	2.95 +- 0.56	1.03 +- 0.11
A_15_P121196	solute carrier family 16 (monocarboxylic acid transporters), member 6b [Source:ZFIN;Acc:ZDB-GENE-110208-3] (slc16a6b)	2.91 +- 0.45	0.92 +- 0.04
A_15_P104912	solute carrier family 16 (monocarboxylic acid transporters), member 9a (slc16a9a)	4.94 +- 0.48	0.85 +- 0.05
A_15_P100895	solute carrier family 20, member 1b (slc20a1b)	1.76 +- 0.14	0.88 +- 0.12
A_15_P113277	solute carrier family 25 (mitochondrial carrier; phosphate carrier), member 25 (slc25a25)	5.5 +- 0.7	1.01 +- 0.06
A_15_P101805	solute carrier family 25 (mitochondrial carrier; phosphate carrier), member 25 (slc25a25)	5.79 +- 0.62	1.14 +- 0.06
A_15_P121224	solute carrier family 25, member 33 (slc25a33)	1.84 +- 0.08	1.07 +- 0.07
A_15_P116210	solute carrier family 25, member 43 (slc25a43)	2.08 +- 0.12	0.92 +- 0.07
A_15_P102448	solute carrier family 26, member 11 (slc26a11)	0.79 +- 0.01	0.9 +- 0.01
A_15_P116814 *	solute carrier family 26, member 5; proteasome (prosome, macropain) 26S subunit, ATPase 2 (slc26a5; psmc2)	1.85 +- 0.09	1.12 +- 0.06
A_15_P120143	solute carrier family 27 (fatty acid transporter), member 1 (slc27a1)	0.79 +- 0.04	1.06 +- 0.01
A_15_P116158	solute carrier family 30 (zinc transporter), member 1 (slc30a1)	1.3 +- 0.05	0.89 +- 0.05
A_15_P113344	solute carrier family 30 (zinc transporter), member 1 (slc30a1)	1.33 +- 0.05	0.92 +- 0.02
A_15_P121307	solute carrier family 30 (zinc transporter), member 9 (slc30a9)	0.74 +- 0.03	1.04 +- 0.04
A_15_P119060	solute carrier family 30 (zinc transporter), member 9 (slc30a9)	0.56 +- 0.05	1.05 +- 0.12
A_15_P110044	solute carrier family 30 (zinc transporter), member 9 (slc30a9)	0.75 +- 0.03	1.05 +- 0.05
A_15_P101232	solute carrier family 31 (copper transporters), member 1 (slc31a1)	1.58 +- 0.19	0.79 +- 0.06
A_15_P105668	solute carrier family 39 (zinc transporter), member 6 (slc39a6)	1.31 +- 0.02	1.04 +- 0.04
A_15_P120873	solute carrier family 39 (zinc transporter), member 7 (slc39a7)	0.68 +- 0.05	1.07 +- 0.07
A_15_P101406	solute carrier family 43, member 1 (slc43a1)	1.7 +- 0.07	0.88 +- 0.06
A_15_P109192	solute carrier family 44, member 4 (slc44a4)	0.71 +- 0.07	1.32 +- 0.09
A_15_P112777	solute carrier family 6 (neurotransmitter transporter, GABA), member 11a [Source:ZFIN;Acc:ZDB-GENE-030131-3729] (slc6a11a)	0.44 +- 0.08	1.17 +- 0.16
A_15_P102420	solute carrier family 7 (cationic amino acid transporter, y+ system), member 3 (slc7a3)	1.83 +- 0.15	0.97 +- 0.04
A_15_P111601	solute carrier family 7, member 6 opposite strand (slc7a6os)	0.9 +- 0.03	1.13 +- 0.06
A_15_P121420	sorting nexin 5 (snx5)	0.74 +- 0.03	0.98 +- 0.05
A_15_P101397	sorting nexin family member 27 (snx27)	1.42 +- 0.12	1.3 +- 0.05
A_15_P100005	spastin (spast)	0.81 +- 0.02	0.94 +- 0.03
A_15_P102417	spermine oxidase (smox)	1.56 +- 0.09	1.12 +- 0.06
A_15_P103831	spermine oxidase (smox)	1.6 +- 0.11	1.21 +- 0.04
A_15_P115834	splicing factor 3a, subunit 3 (sf3a3)	0.8 +- 0.01	0.99 +- 0.02
A_15_P115651	splicing factor, arginine/serine-rich 2, interacting protein (sfrs2ip)	1.3 +- 0.04	1.17 +- 0.05
A_15_P105254	spondin 2b, extracellular matrix protein (spon2b)	0.65 +- 0.1	0.52 +- 0.04
A_15_P104862	sprouty (Drosophila) homolog 4 (spry4)	4.93 +- 0.91	1.16 +- 0.02
A_15_P118944	sprouty (Drosophila) homolog 4 (spry4)	5.05 +- 0.85	1.19 +- 0.03
A_15_P119908	SRY-box containing gene 2 (sox2)	0.71 +- 0.07	1.05 +- 0.04
A_15_P101990	SRY-box containing gene 9a (sox9a)	2.44 +- 0.29	0.89 +- 0.03
A_15_P106777	SRY-box containing gene 9a (sox9a)	2.35 +- 0.27	0.88 +- 0.05
A_15_P106493	ST6 (alpha-N-acetyl-neuraminyl-2,3-beta-galactosyl-1,3)-N-acetylgalactosaminide alpha-2,6-sialyltransferase 5 (st6galnac5)	0.58 +- 0.03	0.99 +- 0.11
A_15_P105861	STAM binding protein (stambp)	1.44 +- 0.1	0.94 +- 0.05
A_15_P117327	START domain containing 10 (stard10)	3.78 +- 0.15	1.03 +- 0.08
A_15_P119967	START domain containing 10 (stard10)	2.79 +- 0.36	1.1 +- 0.02
A_15_P117194	START domain containing 10 (stard10)	3 +- 0.55	1.16 +- 0.04
A_15_P115721	stathmin-like 4, like (stmn4l)	2.01 +- 0.23	0.9 +- 0.05
A_15_P104619	stathmin-like 4, like (stmn4l)	2.11 +- 0.25	1 +- 0.04
A_15_P101827 *	stathmin-like 4, like; Interleukin 17_1 (stmn4l; q5tkt4_danre)	3.38 +- 0.46	0.99 +- 0.05
A_15_P115754	stromal membrane-associated protein 1 (smap1)	1.41 +- 0.06	0.99 +- 0.08
A_15_P105107	sulfotransferase family 2, cytosolic sulfotransferase 1 (sult2st1)	0.47 +- 0.06	1.27 +- 0.12
A_15_P103060	SUMO1 activating enzyme subunit 2 (sae2)	0.73 +- 0.06	0.94 +- 0.04
A_15_P119415	suppressor of cytokine signaling 3 (socs3)	6.45 +- 1.62	1.21 +- 0.13
A_15_P116623	suppressor of Ty 3 homolog (S. cerevisiae) (supt3h)	1.36 +- 0.07	1.06 +- 0.04
A_15_P111496	surfeit 6-like (surf6l)	1.45 +- 0.12	0.91 +- 0.02
A_15_P112769	survival motor neuron domain containing 1 (smndc1)	0.86 +- 0.02	1.07 +- 0.03
A_15_P120102	synaptophysin-like protein (sypl)	0.7 +- 0.04	0.87 +- 0.04
A_15_P109303	synaptophysin-like protein (sypl)	0.67 +- 0.03	0.81 +- 0.04
A_15_P100447	synaptotagmin XI (syt11)	1.42 +- 0.1	1.11 +- 0.05
A_15_P104184	synovial apoptosis inhibitor 1, synoviolin (syvn1)	1.7 +- 0.05	1.21 +- 0.11
A_15_P115811	syntaxin binding protein 3 (stxbp3)	0.7 +- 0.06	0.9 +- 0.05
A_15_P110671	T-box 1, brain (tbr1)	0.78 +- 0.03	1.08 +- 0.04
A_15_P106365	T-box 15 (tbx15)	0.48 +- 0.03	0.78 +- 0.02
A_15_P100165	TAF13 RNA polymerase II, TATA box binding protein (TBP)-associated factor (taf13)	0.62 +- 0.03	0.94 +- 0.05
A_15_P100802	TAL1 (SCL) interrupting locus (stil)	0.55 +- 0.05	0.94 +- 0.11
A_15_P114356	target of myb1 (chicken) (tom1)	0.81 +- 0.04	1.03 +- 0.05
A_15_P111307	TBP-like 1 (tbpl1)	0.79 +- 0.05	1.14 +- 0.05
A_15_P109263	tetratricopeptide repeat domain 26 (ttc26)	0.84 +- 0.02	1.03 +- 0.02
A_15_P117668	thioredoxin reductase 1 (txnrd1)	1.56 +- 0.14	0.95 +- 0.03
A_15_P105489 *	thymocyte nuclear protein 1; vacuolar protein sorting 26 homolog B (thyn1; vps26b)	0.65 +- 0.04	0.96 +- 0.04
A_15_P108054	thyrotroph embryonic factor (tef)	1.6 +- 0.13	0.96 +- 0.09
A_15_P114908	thyrotroph embryonic factor (tef)	1.83 +- 0.08	1.01 +- 0.06
A_15_P106202	thyrotroph embryonic factor (tef)	1.68 +- 0.22	0.97 +- 0.04
A_15_P113992	tissue inhibitor of metalloproteinase 2 (timp2)	1.39 +- 0.05	1.01 +- 0.04
A_15_P118309	tissue inhibitor of metalloproteinase 2b (timp2b)	4.99 +- 0.89	0.82 +- 0.07
A_15_P105891	TNFAIP3 interacting protein 1 (tnip1)	1.58 +- 0.08	0.97 +- 0.04
A_15_P101523	traf and tnf receptor associated protein, like (ttrapl)	0.57 +- 0.04	0.89 +- 0.06
A_15_P100015 *	trafficking protein particle complex 4; solute carrier family 37 (glucose-6-phosphate transporter), member 4 (trappc4; slc37a4)	0.66 +- 0.05	0.92 +- 0.08
A_15_P113412	transcription elongation factor B (SIII), polypeptide 1 (zgc:92635)	0.77 +- 0.03	0.97 +- 0.06
A_15_P117020	transcription factor 12 (tcf12)	1.35 +- 0.05	1.17 +- 0.07
A_15_P120523	transcription factor 7-like 1a (T-cell specific, HMG-box) (tcf7l1a)	1.3 +- 0.03	1.11 +- 0.05
A_15_P113761	transcription factor binding to IGHM enhancer 3a (tfe3a)	2.74 +- 0.27	1.12 +- 0.16
A_15_P108802	transcription factor Dp-2 (tfdp2)	0.85 +- 0.03	1.02 +- 0.02
A_15_P112693	transducer of ERBB2, 1a (tob1a)	1.73 +- 0.15	1.05 +- 0.13
A_15_P117292	transducer of ERBB2, 1b (tob1b)	2.66 +- 0.08	1.35 +- 0.13
A_15_P109398	transgelin 2 (tagln2)	1.54 +- 0.14	0.79 +- 0.03
A_15_P116736 *	transketolase; hypothetical protein LOC415175 (tkt; zgc:86932)	1.88 +- 0.18	0.87 +- 0.06
A_15_P107419 *	transketolase; hypothetical protein LOC415175 (tkt; zgc:86932)	1.93 +- 0.23	0.89 +- 0.06
A_15_P110345 *	Transmembrane protein 131 (Protein RW1) (Fragment); hypothetical protein LOC449804 (si:dkey-98p3.7; tmem131)	1.28 +- 0.05	0.98 +- 0.05
A_15_P115946	transmembrane protein 177 (tmem177)	0.61 +- 0.04	0.92 +- 0.11
A_15_P117401	transmembrane protein 50A (tmem50a)	0.74 +- 0.01	0.98 +- 0.02
A_15_P120920	Transmembrane protein 55B-A (EC 3.1.3.-) (Type I phosphatidylinositol 4,5-bisphosphate 4-phosphatase-A) (PtdIns-4,5-P2 4-Ptase I-A) (zgc:123304)	1.28 +- 0.05	1.02 +- 0.03
A_15_P110529	trypsin (try)	4.12 +- 0.51	1.01 +- 0.05
A_15_P114150	tryptophan 2,3-dioxygenase (tdo2)	2.25 +- 0.3	0.65 +- 0.08
A_15_P108816	tubulin, gamma-like (tubgl)	0.83 +- 0.01	1.03 +- 0.03
A_15_P100041	tumor necrosis factor (ligand) superfamily, member 10 like (tnfsf10l)	0.6 +- 0.05	0.81 +- 0.05
A_15_P114750	tumor necrosis factor (ligand) superfamily, member 10 like (tnfsf10l)	0.63 +- 0.05	0.84 +- 0.06
A_15_P115347	tumor necrosis factor (ligand) superfamily, member 10 like 2 (tnfsf10l2)	0.25 +- 0.06	1.09 +- 0.12
A_15_P113548 *	tumor susceptibility gene 101; lactate dehydrogenase A4 (ldha; tsg101)	0.75 +- 0.04	1.03 +- 0.03
A_15_P108856 *	tumor susceptibility gene 101; lactate dehydrogenase A4 (ldha; tsg101)	1.19 +- 0.02	1 +- 0.02
A_15_P121033	twist1b (twist1b)	1.49 +- 0.08	0.87 +- 0.06
A_15_P118254	tyrosine aminotransferase (tat)	1.98 +- 0.16	0.82 +- 0.06
A_15_P111952	tyrosine aminotransferase (tat)	3.67 +- 0.16	0.89 +- 0.05
A_15_P117916	tyrosine aminotransferase (tat)	3.22 +- 0.23	0.84 +- 0.03
A_15_P115070	ubiquitin domain containing 2 (ubtd2)	0.64 +- 0.01	0.98 +- 0.01
A_15_P110107	ubiquitin specific peptidase 36 (usp36)	1.52 +- 0.07	1 +- 0.03
A_15_P102351 *	ubiquitin specific protease 1; dedicator of cytokinesis 7 (dock7; usp1)	0.59 +- 0.03	0.94 +- 0.02
A_15_P112804 *	UDP-glucose dehydrogenase; hypothetical protein LOC393528 (zgc:66080; ugdh)	1.48 +- 0.13	1.03 +- 0.09
A_15_P111383	UDP-N-acteylglucosamine pyrophosphorylase 1 (uap1)	1.22 +- 0.06	0.92 +- 0.04
A_15_P101598	UDP-N-acteylglucosamine pyrophosphorylase 1, like 1 (uap1l1)	0.62 +- 0.04	0.81 +- 0.04
A_15_P115431	Uncharacterized protein C17orf48 homolog (zgc:64213)	1.73 +- 0.13	0.83 +- 0.1
A_15_P120229	uncoupling protein 2, like (ucp2l)	3.86 +- 1.54	0.78 +- 0.09
A_15_P105957	uncoupling protein 4 (ucp4)	1.95 +- 0.17	0.52 +- 0.03
A_15_P108264	UPF0279 protein C14orf129 homolog (zgc:55683)	0.79 +- 0.02	0.95 +- 0.03
A_15_P102578	UPF0427 protein C16orf69 homolog (zgc:110674)	0.62 +- 0.03	0.94 +- 0.07
A_15_P108481	UPF0427 protein C16orf69 homolog (zgc:110674)	0.65 +- 0.05	1.03 +- 0.04
A_15_P119958	UPF0427 protein C16orf69 homolog (zgc:110674)	0.74 +- 0.04	1.06 +- 0.08
A_15_P108483	UPF0430 protein A (zgc:55548)	0.77 +- 0.04	1.13 +- 0.04
A_15_P106039	UPF0432 protein (zgc:101113)	1.71 +- 0.15	0.9 +- 0.03
A_15_P112423	upstream transcription factor 1 (zgc:56547)	0.78 +- 0.04	1.12 +- 0.05
A_15_P105562	upstream transcription factor 2, c-fos interacting (usf2)	0.71 +- 0.05	1.19 +- 0.1
A_15_P116263	UTP11-like, U3 small nucleolar ribonucleoprotein (yeast) (utp11l)	0.75 +- 0.04	0.86 +- 0.03
A_15_P112620	utp15, U3 small nucleolar ribonucleoprotein, homolog (utp15)	1.1 +- 0.03	0.82 +- 0.03
A_15_P114196	UTP6, small subunit (SSU) processome component, homolog (yeast) (utp6)	0.99 +- 0.02	0.84 +- 0.02
A_15_P101481	v-fos FBJ murine osteosarcoma viral oncogene homolog (fos)	46.78 +- 9.17	1.9 +- 0.11
A_15_P104381	v-fos FBJ murine osteosarcoma viral oncogene homolog (fos)	4.28 +- 0.95	1.01 +- 0.18
A_15_P102059	v-jun sarcoma virus 17 oncogene homolog (avian) (jun)	2.73 +- 0.14	0.93 +- 0.06
A_15_P101236	v-jun sarcoma virus 17 oncogene homolog (avian) (jun)	2.69 +- 0.23	0.89 +- 0.07
A_15_P105589	v-maf musculoaponeurotic fibrosarcoma (avian) oncogene family, protein L (mafl)	0.89 +- 0.02	1.14 +- 0.04
A_15_P107334	v-maf musculoaponeurotic fibrosarcoma (avian) oncogene homolog (maf)	0.33 +- 0.04	0.74 +- 0.06
A_15_P109591	v-maf musculoaponeurotic fibrosarcoma (avian) oncogene homolog (maf)	0.63 +- 0.03	0.94 +- 0.07
A_15_P119243	v-maf musculoaponeurotic fibrosarcoma oncogene family, protein B (avian) (mafb)	2.04 +- 0.19	1.01 +- 0.13
A_15_P102698	v-maf musculoaponeurotic fibrosarcoma oncogene homolog f (avian) (maff)	3.06 +- 0.29	1.23 +- 0.13
A_15_P104781	v-maf musculoaponeurotic fibrosarcoma oncogene homolog K (avian) (mafk)	4.08 +- 0.6	1.14 +- 0.12
A_15_P116104	v-maf musculoaponeurotic fibrosarcoma oncogene homolog K (avian) (mafk)	3.74 +- 1.11	1.29 +- 0.31
A_15_P111549	v-mos Moloney murine sarcoma viral oncogene homolog (mos)	1.76 +- 0.12	1.24 +- 0.14
A_15_P115644	v-myc myelocytomatosis viral oncogene homolog 1, lung carcinoma derived (avian) a (mycl1a)	0.5 +- 0.04	0.89 +- 0.1
A_15_P103310	v-myc myelocytomatosis viral oncogene homolog 1, lung carcinoma derived (avian) a (mycl1a)	0.58 +- 0.04	0.9 +- 0.07
A_15_P110140	v-yes-1 Yamaguchi sarcoma viral oncogene homolog 1 (yes1)	1.78 +- 0.15	1.02 +- 0.08
A_15_P109834	vacuolar protein sorting 28 (yeast) (vps28)	0.86 +- 0.01	1.02 +- 0.03
A_15_P114949	vacuolar protein sorting 37A (vps37a)	1.74 +- 0.22	1.07 +- 0.06
A_15_P113354	vascular endothelial growth factor A (vegfa)	2.66 +- 0.23	1.25 +- 0.13
A_15_P105439	vasotocin neurophysin (vsnp)	1.62 +- 0.1	0.96 +- 0.07
A_15_P120067	ventral anterior homeobox 1 (vax1)	1.44 +- 0.1	1.23 +- 0.05
A_15_P119495	ventrally expressed dharma/bozozok antagonist (ved)	0.73 +- 0.16	1.99 +- 0.23
A_15_P116783	vesicle-associated membrane protein 8 (endobrevin) (vamp8)	0.38 +- 0.1	1.23 +- 0.05
A_15_P105925	villin 2 (ezrin) (vil2)	0.98 +- 0.06	0.76 +- 0.04
A_15_P116393	visinin-like 1 (si:dkey-30j22.11)	1.31 +- 0.04	0.99 +- 0.05
A_15_P111437 *	WD repeat and FYVE domain containing 2; hypothetical protein LOC556393 (wdfy2; zgc:153679)	0.78 +- 0.05	1.08 +- 0.02
A_15_P102190	WD repeat and HMG-box DNA binding protein 1 (wdhd1)	0.67 +- 0.05	0.79 +- 0.03
A_15_P102917	WD repeat domain 12 (wdr12)	1.35 +- 0.06	0.92 +- 0.04
A_15_P115200	WD repeat domain 43, like (wdr43l)	1.28 +- 0.07	0.94 +- 0.04
A_15_P100029	WD repeat domain 43, like (wdr43l)	1.36 +- 0.06	0.96 +- 0.03
A_15_P104305	WD repeat domain 68 (wdr68)	0.81 +- 0.02	1.07 +- 0.02
A_15_P118351	WD repeat domain 75 (wdr75)	1.23 +- 0.02	0.85 +- 0.02
A_15_P110490	WD repeat domain 8 (wdr8)	0.64 +- 0.02	0.96 +- 0.06
A_15_P105659	weakly similar to activator of cAMP-responsive element modulator (CREM) in testis (Homo sapiens) (none)	0.79 +- 0.19	0.36 +- 0.07
A_15_P112461	weakly similar to regulator of G-protein signaling 4 (none)	3.58 +- 0.72	0.9 +- 0.03
A_15_P107524	Wiskott-Aldrich syndrome, like (wasl)	0.59 +- 0.07	0.88 +- 0.06
A_15_P115128	wnt11-related (wnt11r)	0.6 +- 0.06	0.95 +- 0.07
A_15_P118075	wnt4b (wnt4b)	1.27 +- 0.07	0.81 +- 0.05
A_15_P119394	wu:fa10d10 (wu:fa10d10)	1.63 +- 0.02	1.15 +- 0.08
A_15_P118461	wu:fb07g12 (wu:fb07g12)	0.61 +- 0.02	0.9 +- 0.05
A_15_P103728	wu:fb08e07 (wu:fb08e07)	0.44 +- 0.05	0.93 +- 0.12
A_15_P110293	wu:fb12g12 (wu:fb12g12)	0.55 +- 0.1	0.94 +- 0.06
A_15_P113183	wu:fb13f09 (wu:fb13f09)	0.76 +- 0.05	1.13 +- 0.06
A_15_P110546	wu:fb26f10 (wu:fb26f10)	0.68 +- 0.06	0.92 +- 0.01
A_15_P118388 *	Wu:fb58e08 protein (Fragment); none; hypothetical protein LOC723999 (wu:fb58e08; loc795106; zgc:136333)	0.57 +- 0.04	0.82 +- 0.04
A_15_P115491	wu:fb58g10 (wu:fb58g10)	0.49 +- 0.04	0.64 +- 0.07
A_15_P114323	wu:fb69e12 (wu:fb69e12)	1.26 +- 0.1	0.83 +- 0.05
A_15_P102345	wu:fb72c11 (wu:fb72c11)	0.65 +- 0.04	1.2 +- 0.03
A_15_P107581	wu:fb81e12 (wu:fb81e12)	0.79 +- 0.03	0.94 +- 0.02
A_15_P105311	Wu:fc26c03 protein (Fragment) (wu:fc26c03)	0.75 +- 0.04	0.9 +- 0.02
A_15_P104253	wu:fc41f02 (wu:fc41f02)	0.46 +- 0.06	0.77 +- 0.07
A_15_P112174	wu:fc51c12 (wu:fc51c12)	1.57 +- 0.27	0.8 +- 0.06
A_15_P120253	wu:fc58e01 (wu:fc58e01)	0.35 +- 0.03	0.92 +- 0.04
A_15_P108888	wu:fc80f07 (wu:fc80f07)	1.5 +- 0.14	1.04 +- 0.05
A_15_P104222	wu:fd06c09 (wu:fd06c09)	0.42 +- 0.03	1.42 +- 0.07
A_15_P102954	wu:fd06c09 (wu:fd06c09)	0.57 +- 0.03	1.5 +- 0.06
A_15_P114621	Wu:fd42g01 protein (Fragment) (wu:fd42g01)	1.04 +- 0.02	1.16 +- 0.02
A_15_P110961	wu:fd44b04 (wu:fd44b04)	1.29 +- 0.04	1.1 +- 0.02
A_15_P102912	wu:fi22c10 (wu:fi22c10)	1.5 +- 0.1	1.05 +- 0.05
A_15_P107372	Wu:fj19b07 protein (Fragment) (wu:fj19b07)	0.86 +- 0.03	1.1 +- 0.05
A_15_P112673	wu:fj44c03 (wu:fj44c03)	1.46 +- 0.11	1.08 +- 0.05
A_15_P113297	wu:fj48c04 (wu:fj48c04)	1.41 +- 0.1	1.07 +- 0.06
A_15_P109437	wu:fj60h02 (wu:fj60h02)	5.62 +- 1.44	1.16 +- 0.23
A_15_P106608	wu:fj87a11 (wu:fj87a11)	0.59 +- 0.06	1.05 +- 0.04
A_15_P105309	wu:fk24e10 (wu:fk24e10)	0.66 +- 0.04	1.01 +- 0.09
A_15_P119604	wu:fk86c01 (wu:fk86c01)	0.7 +- 0.07	1.06 +- 0.03
A_15_P113278	wu:fk89d11 (wu:fk89d11)	1.41 +- 0.1	0.85 +- 0.07
A_15_P115284	wu:fk91b07 (wu:fk91b07)	0.97 +- 0.05	0.79 +- 0.02
A_15_P101942	zgc:101549 (InterPro: Aldolase-type TIM barrel ; N-acetylneuraminic acid synthase, N-terminal ; Antifreeze-like/N-acetylneuraminic acid synthase C-terminal ; SAF domain) (zgc:101549)	0.25 +- 0.02	0.56 +- 0.06
A_15_P109578	zgc:101658 (zgc:101658)	0.68 +- 0.02	0.97 +- 0.08
A_15_P110949	zgc:101757 (zgc:101757), mRNA (zgc:101757)	0.61 +- 0.02	1.04 +- 0.13
A_15_P101543	zgc:103451 (zgc:103451)	1.9 +- 0.19	1.25 +- 0.06
A_15_P112290	zgc:103579 (zgc:103579), mRNA (zgc:103579)	0.49 +- 0.1	0.83 +- 0.13
A_15_P101554	zgc:103636 (zgc:103636)	1.05 +- 0.06	0.78 +- 0.02
A_15_P121219	zgc:103636 (zgc:103636)	1.18 +- 0.02	0.83 +- 0.03
A_15_P113561	zgc:109934 (InterPro: Ferritin-like ; Ferritin and Dps ; Ferritin, central ; Ferritin, N-terminal ; Ferritin-related) (zgc:109934)	7.2 +- 1.29	1.11 +- 0.06
A_15_P102081	zgc:109934 (InterPro: Ferritin-like ; Ferritin and Dps ; Ferritin, central ; Ferritin, N-terminal ; Ferritin-related) (zgc:109934)	6.81 +- 1.14	1.1 +- 0.06
A_15_P111776	Zgc:110340 protein (Novel protein) (zgc:110340)	4.62 +- 0.31	0.99 +- 0.05
A_15_P108840	zgc:113385 (zgc:113385)	1.26 +- 0.07	0.92 +- 0.07
A_15_P121113	zgc:114108 (zgc:114108)	1.91 +- 0.18	1.26 +- 0.04
A_15_P103138	zgc:114108 (zgc:114108)	1.63 +- 0.22	1.28 +- 0.12
A_15_P117829	Zgc:158380 (si:ch211-181p1.5)	1.32 +- 0.06	0.9 +- 0.05
A_15_P119496 *	Zgc:158615; hypothetical protein LOC445058 (zgc:91928; zgc:158615)	0.59 +- 0.08	0.86 +- 0.1
A_15_P101476	zgc:55494 (zgc:55494)	0.64 +- 0.04	0.93 +- 0.02
A_15_P106357	zgc:55494 (zgc:55494)	0.56 +- 0.01	1 +- 0.04
A_15_P107639	zgc:55813 (InterPro: Glycosyl hydrolase, family 13, catalytic region ; Glycoside hydrolase, catalytic core) (zgc:55813)	2.76 +- 0.21	1.05 +- 0.05
A_15_P119498	zgc:56116 (zgc:56116)	1.75 +- 0.19	1.01 +- 0.05
A_15_P117063	zgc:56116 (zgc:56116)	1.84 +- 0.18	1.03 +- 0.03
A_15_P107986	zgc:56228 (zgc:56228)	1.46 +- 0.08	1.1 +- 0.07
A_15_P103112	zgc:56271 (zgc:56271)	1.98 +- 0.21	1 +- 0.1
A_15_P116068	zgc:56306 (InterPro: Pleckstrin homology-type ; Pleckstrin-like ; Insulin receptor substrate-1, PTB) (zgc:56306)	2.74 +- 0.28	1.08 +- 0.19
A_15_P101541	zgc:63480 (zgc:63480)	1.46 +- 0.06	1.12 +- 0.06
A_15_P109974	zgc:63553 (zgc:63553)	1.38 +- 0.03	1.05 +- 0.04
A_15_P104467	zgc:63562 (zgc:63562)	1.34 +- 0.07	0.96 +- 0.05
A_15_P119294	Zgc:63593 protein (zgc:63593)	1.48 +- 0.12	0.95 +- 0.07
A_15_P103528	zgc:63606 (zgc:63606)	0.56 +- 0.07	1.37 +- 0.06
A_15_P116426	zgc:63759 (zgc:63759)	1.72 +- 0.1	1.02 +- 0.01
A_15_P102060	zgc:64202 (zgc:64202)	1.49 +- 0.09	1.02 +- 0.04
A_15_P118896	zgc:73062 (zgc:73062)	1.97 +- 0.09	0.99 +- 0.09
A_15_P115932	zgc:77287 (zgc:77287)	0.65 +- 0.03	0.85 +- 0.06
A_15_P120272	zgc:77466 (zgc:77466)	1.44 +- 0.04	1.12 +- 0.06
A_15_P114603	Zgc:77560 protein (zgc:77560)	0.82 +- 0.04	0.95 +- 0.02
A_15_P115543	zgc:85746 (zgc:85746)	1.44 +- 0.08	1.11 +- 0.03
A_15_P119750	zgc:85882 (InterPro: Cyclin-like F-box) (zgc:85882)	0.45 +- 0.05	0.83 +- 0.11
A_15_P111814	zgc:91936 (zgc:91936)	0.64 +- 0.05	0.91 +- 0.06
A_15_P115255	zgc:92512 (InterPro: Mob1/phocein) (zgc:92512)	2.79 +- 0.33	1 +- 0.04
A_15_P116177	zgc:92804 (zgc:92804)	1.51 +- 0.11	0.99 +- 0.02
A_15_P101319	zgc:92818 (zgc:92818)	0.82 +- 0.02	1 +- 0.02
A_15_P110305	zic family member 1 (odd-paired homolog, Drosophila) (zic1)	0.73 +- 0.07	1.08 +- 0.08
A_15_P107459	zic family member 1 (odd-paired homolog, Drosophila) (zic1)	0.66 +- 0.07	1.05 +- 0.06
A_15_P117514	zic family member 3 heterotaxy 1 (odd-paired homolog, Drosophila) (zic3)	0.86 +- 0.04	1.28 +- 0.04
A_15_P116067	zic family member 5 (odd-paired homolog, Drosophila) (zic5)	0.81 +- 0.05	1.09 +- 0.04
A_15_P100544	zinc finger and BTB domain containing 1 (zbtb1)	0.79 +- 0.04	1.17 +- 0.09
A_15_P112242	zinc finger protein 143 (znf143)	0.72 +- 0.08	1.12 +- 0.05
A_15_P116213	zinc finger protein 259 (znf259)	1.45 +- 0.12	1.04 +- 0.04
A_15_P120622	zinc finger protein 259 (znf259)	1.6 +- 0.07	1.16 +- 0.06
A_15_P116579	zinc finger protein 330 (znf330)	1.29 +- 0.09	0.91 +- 0.05
A_15_P120932 *	zinc finger protein 511; muscle segment homeobox C (msxc; znf511)	0.29 +- 0.06	0.88 +- 0.04
A_15_P118261	zinc finger, AN1-type domain 5a (zfand5a)	2.44 +- 0.12	1.26 +- 0.06
A_15_P114302	zinc finger, AN1-type domain 5a (zfand5a)	2.65 +- 0.29	1.31 +- 0.09
A_15_P109848	zinc finger, CCCH-type with G patch domain (zgpat)	0.66 +- 0.05	0.96 +- 0.05
A_15_P118571	zinc finger, CCHC domain containing 7- like (zcchc7l)	1.68 +- 0.14	1 +- 0.03
A_15_P107493	zinc fingers and homeoboxes 3 (zhx3)	1.84 +- 0.19	1.18 +- 0.12
A_15_P107882	ZW10 homolog, centromere/kinetochore protein (Drosophila) (zw10)	0.61 +- 0.03	0.94 +- 0.05
