# Supplementary material for: The Transcriptional Response to Oxidative Stress during Vertebrate Development: Effects of tert-Butylhydroquinone and 2,3,7,8-Tetrachlorodibenzo-p-Dioxin
Source: PLoS One. 2014 Nov 17;9(11):e113158. doi: 10.1371/journal.pone.0113158 (PMC4234671; doi:10.1371/journal.pone.0113158)
Supplement: Table S4 — List of 2-fold significant probes. (XLS) [file pone.0113158.s004.xls]

## Sheet: table3-curated-v2.txt
Table S4	List of 2-fold significant probes
	* indicates probes assigned to more than one gene
Probe	Gene Product	tBHQ	TCDD
A_15_P110618	heat shock cognate 70-kd protein (hsp70)	52.28 +- 13.80	3.87 +- 0.77
A_15_P101481	v-fos FBJ murine osteosarcoma viral oncogene homolog (fos)	46.78 +- 9.17	1.90 +- 0.11
A_15_P103668	heat shock cognate 70-kd protein (hsp70)	39.19 +- 10.56	3.12 +- 0.38
A_15_P107601	activating transcription factor 3 (atf3)	19.05 +- 2.71	1.07 +- 0.05
A_15_P105258	heat shock cognate 70-kd protein (hsp70)	15.49 +- 4.47	1.38 +- 0.13
A_15_P119773	growth arrest and DNA-damage-inducible, beta like (gadd45bl)	12.60 +- 2.48	0.93 +- 0.11
A_15_P104554	jun B proto-oncogene, like (junbl)	11.42 +- 1.47	1.31 +- 0.03
A_15_P108778	DnaJ (Hsp40) homolog, subfamily B, member 1 (dnajb1)	10.48 +- 2.33	2.17 +- 0.18
A_15_P118357	heat shock protein 90-alpha 2 (hsp90a2)	10.44 +- 1.79	1.84 +- 0.12
A_15_P105326	growth arrest and DNA-damage-inducible, beta (gadd45b)	10.20 +- 2.87	1.10 +- 0.10
A_15_P102446	hypothetical protein LOC436766 (zgc:92851) (InterPro: bZIP transcription factor, bZIP-1 ; Basic-leucine zipper (bZIP) transcription factor ; Fos transforming protein)	9.21 +- 1.00	0.96 +- 0.05
A_15_P117758	jun B proto-oncogene (junb)	8.71 +- 0.81	1.10 +- 0.09
A_15_P108550	dual specificity phosphatase 5 (dusp5)	8.70 +- 0.97	1.16 +- 0.08
A_15_P105778	insulin-like growth factor binding protein 1 (igfbp1)	8.38 +- 1.06	0.89 +- 0.15
A_15_P114842	hepcidin antimicrobial peptide 1 (hamp1)	8.32 +- 3.23	0.45 +- 0.14
A_15_P109191	ornithine decarboxylase 1 (odc1)	8.25 +- 2.07	0.94 +- 0.06
A_15_P118422	heat shock protein 90-alpha 2 (hsp90a2)	7.70 +- 2.25	2.16 +- 0.21
A_15_P102163	hypoxia induced gene 1 (hig1)	7.65 +- 1.11	1.16 +- 0.06
A_15_P119378	sequestosome 1 (sqstm1)	7.57 +- 1.56	1.26 +- 0.07
A_15_P103637	none	7.55 +- 0.88	1.59 +- 0.04
A_15_P113170	hypoxia induced gene 1 (hig1)	7.54 +- 0.85	1.14 +- 0.08
A_15_P102996	hypothetical protein LOC393387 (zgc:64172) (InterPro: Gamma-glutamyltranspeptidase)	7.31 +- 2.65	0.84 +- 0.07
A_15_P113561	zgc:109934 (InterPro: Ferritin-like ; Ferritin and Dps ; Ferritin, central ; Ferritin, N-terminal ; Ferritin-related)	7.20 +- 1.29	1.11 +- 0.06
A_15_P102081	zgc:109934 (InterPro: Ferritin-like ; Ferritin and Dps ; Ferritin, central ; Ferritin, N-terminal ; Ferritin-related)	6.81 +- 1.14	1.10 +- 0.06
A_15_P119415	suppressor of cytokine signaling 3 (socs3)	6.45 +- 1.62	1.21 +- 0.13
A_15_P113920	CCAAT/enhancer binding protein (C/EBP), beta (cebpb)	6.24 +- 1.28	0.93 +- 0.04
A_15_P120206	hypothetical protein LOC447866 (zgc:92034) (InterPro: Arrestin-like, N-terminal ; Arrestin-like, C-terminal)	6.24 +- 0.40	1.09 +- 0.19
A_15_P110717 *	polydom (svep1); hypothetical protein LOC436734 (zgc:92903) (InterPro: Thioredoxin-related ; Thioredoxin family ; Thioredoxin fold ; Thioredoxin domain)	6.04 +- 1.19	1.17 +- 0.15
A_15_P107364	hypothetical protein LOC338155 (zgc:55259) (InterPro: Armadillo-like helical ; Armadillo)	6.00 +- 1.09	1.15 +- 0.05
A_15_P107652	prostaglandin-endoperoxide synthase 2a (ptgs2a)	5.89 +- 0.48	0.61 +- 0.06
A_15_P101805	solute carrier family 25 (mitochondrial carrier; phosphate carrier), member 25 (slc25a25)	5.79 +- 0.62	1.14 +- 0.06
A_15_P109437	wu:fj60h02	5.62 +- 1.44	1.16 +- 0.23
A_15_P101112	hypothetical protein LOC550423 (zgc:112151) (InterPro: Fibronectin, type III-like fold ; Tissue factor)	5.51 +- 0.67	0.90 +- 0.11
A_15_P113277	solute carrier family 25 (mitochondrial carrier; phosphate carrier), member 25 (slc25a25)	5.50 +- 0.70	1.01 +- 0.06
A_15_P103106 *	polydom (svep1); hypothetical protein LOC436734 (zgc:92903) (InterPro: Thioredoxin-related ; Thioredoxin family ; Thioredoxin fold ; Thioredoxin domain)	5.47 +- 0.92	1.04 +- 0.08
A_15_P106174	hypothetical protein LOC553622 (zgc:110459) (InterPro: Pleckstrin-like ; Pleckstrin homology-type)	5.37 +- 0.94	1.04 +- 0.04
A_15_P109573	hydroxysteroid (17-beta) dehydrogenase 12a (hsd17b12a)	5.28 +- 1.66	1.02 +- 0.04
A_15_P109839 *	hypothetical protein LOC550570 (zgc:110677); hypothetical protein LOC492500 (zgc:101897) (InterPro: Glutathione S-transferase, N-terminal ; Glutathione S-transferase, C-terminal-like ; Glutathione S-transferase, omega-class ; Glutathione S-transferase, C-terminal ; Thioredoxin fold)	5.25 +- 1.30	0.77 +- 0.04
A_15_P109600 *	hypothetical protein LOC570832, fragment; complement component 6 (c6)	5.18 +- 1.16	0.79 +- 0.06
A_15_P110189	arginase, type II (arg2)	5.16 +- 0.31	0.70 +- 0.08
A_15_P118934	basic leucine zipper and W2 domains 1, like (bzw1l)	5.15 +- 0.27	1.00 +- 0.10
A_15_P116976	MAP kinase-interacting serine/threonine kinase 2 (mknk2)	5.06 +- 0.61	1.04 +- 0.17
A_15_P118944	sprouty (Drosophila) homolog 4 (spry4)	5.05 +- 0.85	1.19 +- 0.03
A_15_P101896	none	5.03 +- 0.97	1.26 +- 0.10
A_15_P102259	none	5.01 +- 0.81	1.15 +- 0.06
A_15_P118309	tissue inhibitor of metalloproteinase 2b (timp2b)	4.99 +- 0.89	0.82 +- 0.07
A_15_P107051	pyruvate dehydrogenase kinase, isoenzyme 2 (pdk2)	4.98 +- 1.03	1.08 +- 0.16
A_15_P115528	hypothetical protein LOC402945 (zgc:77906) (InterPro: Short-chain dehydrogenase/reductase SDR ; Glucose/ribitol dehydrogenase)	4.95 +- 1.14	1.87 +- 0.27
A_15_P104912	solute carrier family 16 (monocarboxylic acid transporters), member 9a (slc16a9a)	4.94 +- 0.48	0.85 +- 0.05
A_15_P104862	sprouty (Drosophila) homolog 4 (spry4)	4.93 +- 0.91	1.16 +- 0.02
A_15_P119478	early growth response 2a (egr2a)	4.90 +- 2.24	0.60 +- 0.27
A_15_P103208	hypothetical protein LOC550357 (zgc:112054) (InterPro: Basic-leucine zipper (bZIP) transcription factor ; bZIP transcription factor, bZIP-1 ; cAMP response element binding (CREB) protein)	4.89 +- 0.76	1.11 +- 0.27
A_15_P103119	B-cell translocation gene 2 (btg2)	4.64 +- 0.28	1.21 +- 0.04
A_15_P111776	hypothetical protein (zgc:110340)	4.62 +- 0.31	0.99 +- 0.05
A_15_P110005	hypothetical protein LOC550353 (zgc:110380) (InterPro: Winged helix repressor DNA-binding ; Histone H1/H5 ; Histone H5)	4.53 +- 0.48	0.93 +- 0.05
A_15_P101963	hypothetical protein LOC550551 (zgc:110152) (InterPro: Chromo)	4.53 +- 0.40	0.98 +- 0.17
A_15_P101038 *	aldehyde dehydrogenase 16 family, member A1 (aldh16a1); hypothetical protein LOC436651 (zgc:92066) (InterPro: Ferritin and Dps ; Ferritin, central ; Ferritin, N-terminal ; Ferritin-related ; Ferritin-like)	4.43 +- 1.03	1.05 +- 0.14
A_15_P101259	none	4.43 +- 0.36	1.07 +- 0.16
A_15_P100633	Protein COQ10 B, mitochondrial precursor (zgc:73324)	4.34 +- 0.84	1.07 +- 0.05
A_15_P105218	arrestin domain containing 3 (arrdc3)	4.32 +- 0.28	0.96 +- 0.08
A_15_P117411	heparin-binding EGF-like growth factor a [Source:ZFIN;Acc:ZDB-GENE-080204-119] (hbegfa)	4.30 +- 0.28	1.08 +- 0.04
A_15_P104381	v-fos FBJ murine osteosarcoma viral oncogene homolog (fos)	4.28 +- 0.95	1.01 +- 0.18
A_15_P115586	H1 histone family, member X (h1fx)	4.23 +- 0.41	0.97 +- 0.14
A_15_P116972	arrestin domain containing 3 (arrdc3)	4.21 +- 0.14	1.06 +- 0.16
A_15_P108667	H1 histone family, member X (h1fx)	4.17 +- 0.53	0.90 +- 0.13
A_15_P120345	growth arrest and DNA-damage-inducible, beta like (gadd45bl)	4.17 +- 0.52	1.00 +- 0.10
A_15_P108587	midnolin (midn)	4.16 +- 0.61	1.31 +- 0.08
A_15_P110529	trypsin (try)	4.12 +- 0.51	1.01 +- 0.05
A_15_P100125	hypothetical protein LOC322795 (zgc:66340)	4.11 +- 0.49	0.95 +- 0.09
A_15_P112437	glutamate-cysteine ligase, modifier subunit (gclm)	4.11 +- 0.18	1.33 +- 0.09
A_15_P113862	none	4.08 +- 0.62	0.87 +- 0.04
A_15_P104781	v-maf musculoaponeurotic fibrosarcoma oncogene homolog K (avian) (mafk)	4.08 +- 0.60	1.14 +- 0.12
A_15_P119740	hypothetical protein LOC405805 (zgc:76966) (InterPro: Protein kinase, core)	4.08 +- 0.58	1.05 +- 0.04
A_15_P109961	hypothetical protein LOC550357 (zgc:112054) (InterPro: Basic-leucine zipper (bZIP) transcription factor ; bZIP transcription factor, bZIP-1 ; cAMP response element binding (CREB) protein)	4.05 +- 0.62	1.05 +- 0.08
A_15_P107103	serine/threonine kinase 35 (stk35)	4.01 +- 0.45	1.46 +- 0.22
A_15_P116719	hypothetical protein LOC541344 (zgc:110343) (InterPro: Thioredoxin fold ; Alkyl hydroperoxide reductase/ Thiol specific antioxidant/ Mal allergen)	3.97 +- 0.54	0.91 +- 0.15
A_15_P120229	uncoupling protein 2, like (ucp2l)	3.86 +- 1.54	0.78 +- 0.09
A_15_P118204	brain-derived neurotrophic factor (bdnf)	3.85 +- 0.93	1.26 +- 0.08
A_15_P109364	hypothetical protein LOC553575 (zgc:110010) (InterPro: Pyridine nucleotide-disulphide oxidoreductase dimerisation region ; Mercuric reductase ; FAD-dependent pyridine nucleotide-disulphide oxidoreductase ; Pyridine nucleotide-disulphide oxidoreductase, NAD-binding region ; Pyridine nucleotide-disulphide oxidoreductase, class I, active site ; Pyridine nucleotide-disulphide oxidoreductase, class I …	3.79 +- 0.68	1.12 +- 0.04
A_15_P117327	START domain containing 10 (stard10)	3.78 +- 0.15	1.03 +- 0.08
A_15_P116104	v-maf musculoaponeurotic fibrosarcoma oncogene homolog K (avian) (mafk)	3.74 +- 1.11	1.29 +- 0.31
A_15_P119043	probable thiopurine S-methyltransferase (thiopurine methyltransferase) (zgc:109981)	3.74 +- 0.83	1.24 +- 0.06
A_15_P101288	Ras-related associated with diabetes (zgc:63471)	3.74 +- 0.15	0.99 +- 0.07
A_15_P108548	inhibin, beta Aa (inhbaa)	3.71 +- 0.92	0.92 +- 0.04
A_15_P116197	growth arrest and DNA-damage-inducible, alpha like (gadd45al)	3.71 +- 0.60	1.58 +- 0.10
A_15_P111952	tyrosine aminotransferase (tat)	3.67 +- 0.16	0.89 +- 0.05
A_15_P105066	dre-mir-29b-1 (known miRNA)	3.62 +- 0.76	1.11 +- 0.24
A_15_P108145	Phosphoinositide-3-kinase-interacting protein 1 precursor (Kringle domain-containing protein HGFL) (zgc:66482)	3.59 +- 0.08	1.14 +- 0.11
A_15_P112461	weakly similar to regulator of G-protein signaling 4	3.58 +- 0.72	0.90 +- 0.03
A_15_P105139	kelch-like ECH-associated protein 1 (keap1)	3.55 +- 0.64	1.57 +- 0.23
A_15_P104877	matrix metalloproteinase 13 (mmp13)	3.51 +- 0.69	1.46 +- 0.14
A_15_P109893	Phosphoinositide-3-kinase-interacting protein 1 precursor (Kringle domain-containing protein HGFL) (zgc:66482)	3.49 +- 0.18	1.06 +- 0.15
A_15_P113284	growth arrest and DNA-damage-inducible, alpha like (gadd45al)	3.41 +- 0.54	1.41 +- 0.06
A_15_P102887	elongation of very long chain fatty acids (FEN1/Elo2, SUR4/Elo3, yeast)-like 1 (elovl1)	3.40 +- 0.60	0.96 +- 0.07
A_15_P101827 *	stathmin-like 4, like (stmn4l); Interleukin 17_1 (Q5TKT4_DANRE)	3.38 +- 0.46	0.99 +- 0.05
A_15_P110884	BCL2-associated athanogene 3 (bag3)	3.35 +- 0.88	0.74 +- 0.18
A_15_P111261	interferon regulatory factor 7 (irf7)	3.28 +- 0.52	1.05 +- 0.10
A_15_P107089	hypothetical protein LOC553575 (zgc:110010) (InterPro: Pyridine nucleotide-disulphide oxidoreductase dimerisation region ; Mercuric reductase ; FAD-dependent pyridine nucleotide-disulphide oxidoreductase ; Pyridine nucleotide-disulphide oxidoreductase, NAD-binding region ; Pyridine nucleotide-disulphide oxidoreductase, class I, active site ; Pyridine nucleotide-disulphide oxidoreductase, class I …	3.26 +- 0.54	0.97 +- 0.03
A_15_P106457	chaperonin containing TCP1, subunit 5 (epsilon) (cct5)	3.25 +- 0.82	1.04 +- 0.03
A_15_P117916	tyrosine aminotransferase (tat)	3.22 +- 0.23	0.84 +- 0.03
A_15_P103808	hypothetical protein LOC447903 (zgc:101565) (InterPro: Glucose/ribitol dehydrogenase ; Short-chain dehydrogenase/reductase SDR)	3.21 +- 0.67	0.74 +- 0.08
A_15_P115361	H1 histone family, member 0 (zgc:65861)	3.21 +- 0.31	0.91 +- 0.18
A_15_P112728	cryptochrome 3 (cry3)	3.19 +- 0.72	0.95 +- 0.11
A_15_P107635	elongation of very long chain fatty acids (FEN1/Elo2, SUR4/Elo3, yeast)-like 1 (elovl1)	3.19 +- 0.51	0.93 +- 0.07
A_15_P110290	nuclear receptor subfamily 1, group d, member 1 (nr1d1)	3.13 +- 0.68	0.97 +- 0.06
A_15_P107347	myocyte enhancer factor 2d (mef2d)	3.13 +- 0.38	1.53 +- 0.36
A_15_P108223	arrestin domain containing 2 (arrdc2)	3.12 +- 0.29	0.85 +- 0.11
A_15_P101279	im:7138714	3.10 +- 0.77	0.98 +- 0.05
A_15_P118168	sb:cb252	3.10 +- 0.44	0.83 +- 0.04
A_15_P107567	hypothetical protein LOC571309 (zgc:110411) (InterPro: Perilipin)	3.10 +- 0.35	1.70 +- 0.39
A_15_P102698	v-maf musculoaponeurotic fibrosarcoma oncogene homolog f (avian) (maff)	3.06 +- 0.29	1.23 +- 0.13
A_15_P121088	empty spiracles homeobox 3 (emx3)	3.05 +- 0.57	0.94 +- 0.11
A_15_P103105	hypothetical protein LOC565309	3.04 +- 0.58	0.93 +- 0.05
A_15_P101617	hypothetical protein LOC791218 (zgc:158614) (InterPro: Rieske [2Fe-2S] region ; Pyridine nucleotide-disulphide oxidoreductase, NAD-binding region ; Pyridine nucleotide-disulphide oxidoreductase, class-II ; FAD-dependent pyridine nucleotide-disulphide oxidoreductase)	3.03 +- 0.46	0.91 +- 0.20
A_15_P117194	START domain containing 10 (stard10)	3.00 +- 0.55	1.16 +- 0.04
A_15_P115478	sb:cb930	2.98 +- 0.67	1.13 +- 0.17
A_15_P117596	heat shock protein 4, like (hspa4l)	2.97 +- 0.52	1.26 +- 0.09
A_15_P106623	solute carrier family 16 (monocarboxylic acid transporters), member 3 (slc16a3)	2.95 +- 0.56	1.03 +- 0.11
A_15_P107952	dual specificity phosphatase 4 (dusp4)	2.94 +- 0.30	1.12 +- 0.17
A_15_P121196	solute carrier family 16 (monocarboxylic acid transporters), member 6b [Source:ZFIN;Acc:ZDB-GENE-110208-3] (slc16a6b)	2.91 +- 0.45	0.92 +- 0.04
A_15_P108884	cytochrome P450, family 24, subfamily A, polypeptide 1, like (cyp24a1l)	2.86 +- 0.48	0.88 +- 0.09
A_15_P107382	MAP kinase-interacting serine/threonine kinase 2 (mknk2)	2.86 +- 0.36	1.04 +- 0.20
A_15_P110588	empty spiracles homeobox 3 (emx3)	2.83 +- 0.42	0.94 +- 0.10
A_15_P109692	hypothetical protein LOC447889 (zgc:101740) (InterPro: Purine phosphorylase, family 2 ; Inosine guanosine and xanthosine phosphorylase ; Purine nucleoside phosphorylase I, inosine and guanosine-specific)	2.82 +- 0.56	1.03 +- 0.19
A_15_P116681	cysteine rich protein 61 (zgc:85866)	2.82 +- 0.18	1.11 +- 0.08
A_15_P110036	H1 histone family, member X (h1fx)	2.81 +- 0.43	1.01 +- 0.08
A_15_P119967	START domain containing 10 (stard10)	2.79 +- 0.36	1.10 +- 0.02
A_15_P115255	zgc:92512 (InterPro: Mob1/phocein)	2.79 +- 0.33	1.00 +- 0.04
A_15_P107078	hypothetical protein LOC565872	2.77 +- 0.42	0.51 +- 0.01
A_15_P107639	zgc:55813 (InterPro: Glycosyl hydrolase, family 13, catalytic region ; Glycoside hydrolase, catalytic core)	2.76 +- 0.21	1.05 +- 0.05
A_15_P116068	zgc:56306 (InterPro: Pleckstrin homology-type ; Pleckstrin-like ; Insulin receptor substrate-1, PTB)	2.74 +- 0.28	1.08 +- 0.19
A_15_P113761	transcription factor binding to IGHM enhancer 3a (tfe3a)	2.74 +- 0.27	1.12 +- 0.16
A_15_P116888	dual specificity phosphatase 1 (dusp1)	2.73 +- 0.38	0.95 +- 0.04
A_15_P102059	v-jun sarcoma virus 17 oncogene homolog (avian) (jun)	2.73 +- 0.14	0.93 +- 0.06
A_15_P114133	hypothetical protein LOC393758 (zgc:73310) (InterPro: Retinal cGMP phosphodiesterase, gamma subunit)	2.72 +- 0.68	0.74 +- 0.04
A_15_P108028	kelch-like ECH-associated protein 1 (keap1)	2.71 +- 0.19	1.23 +- 0.09
A_15_P120307	hypothetical protein (zgc:77806) (InterPro: Ribosomal protein L7Ae/L30e/S12e/Gadd45)	2.71 +- 0.10	0.97 +- 0.02
A_15_P105310	hypothetical protein LOC322795 (zgc:66340)	2.70 +- 0.41	0.78 +- 0.13
A_15_P101236	v-jun sarcoma virus 17 oncogene homolog (avian) (jun)	2.69 +- 0.23	0.89 +- 0.07
A_15_P116602	similar to cocaine and amphetamine regulated transcript protein type I precursor	2.68 +- 0.57	0.90 +- 0.09
A_15_P113354	vascular endothelial growth factor A (vegfa)	2.66 +- 0.23	1.25 +- 0.13
A_15_P117292	transducer of ERBB2, 1b (tob1b)	2.66 +- 0.08	1.35 +- 0.13
A_15_P114302	zinc finger, AN1-type domain 5a (zfand5a)	2.65 +- 0.29	1.31 +- 0.09
A_15_P108530	dual specificity phosphatase 1 (dusp1)	2.60 +- 0.21	0.99 +- 0.08
A_15_P116036	heat shock protein 4, like (hspa4l)	2.58 +- 0.25	1.23 +- 0.03
A_15_P112508	family with sequence similarity 46, member C (fam46c)	2.57 +- 0.52	1.16 +- 0.11
A_15_P103710	none	2.57 +- 0.23	1.35 +- 0.12
A_15_P103783	ATP-binding cassette, sub-family C (CFTR/MRP), member 4 (abcc4)	2.56 +- 0.38	0.98 +- 0.10
A_15_P107854	caspase 9, apoptosis-related cysteine protease (casp9)	2.56 +- 0.11	1.20 +- 0.09
A_15_P100902	FK506 binding protein 5 (fkbp5)	2.55 +- 0.36	1.26 +- 0.24
A_15_P115082	polo-like kinase 3 (Drosophila) (plk3)	2.55 +- 0.35	0.96 +- 0.04
A_15_P113473 *	DnaJ (Hsp40) related, subfamily B, member 13 (dnajb13); uncoupling protein 2 (ucp2)	2.48 +- 0.53	1.05 +- 0.06
A_15_P107262	dihydrodiol dehydrogenase (dimeric), like (dhdhl)	2.48 +- 0.09	0.69 +- 0.05
A_15_P113967	annexin A4 (anxa4)	2.47 +- 0.43	1.11 +- 0.12
A_15_P112022	none	2.46 +- 0.42	1.42 +- 0.18
A_15_P118365	phosphogluconate hydrogenase (pgd)	2.46 +- 0.40	1.01 +- 0.07
A_15_P110304	H2a histone family member (zgc:101846)	2.45 +- 0.40	1.02 +- 0.06
A_15_P101990	SRY-box containing gene 9a (sox9a)	2.44 +- 0.29	0.89 +- 0.03
A_15_P118261	zinc finger, AN1-type domain 5a (zfand5a)	2.44 +- 0.12	1.26 +- 0.06
A_15_P108714 *	DnaJ (Hsp40) related, subfamily B, member 13 (dnajb13); uncoupling protein 2 (ucp2)	2.43 +- 0.49	1.04 +- 0.07
A_15_P109880	myeloid differentiation primary response gene (88) (myd88)	2.43 +- 0.25	1.03 +- 0.02
A_15_P118524	H2a histone family member (zgc:101846)	2.42 +- 0.48	0.98 +- 0.09
A_15_P114147 *	ChaC, cation transport regulator-like 1 (chac1); hypothetical protein LOC566768 (si:ch211-244p18.3) (InterPro: SNF2-related ; Helicase, superfamily 1 and 2, ATP-binding ; DEAD-like helicase, N-terminal ; DNA/RNA helicase, C-terminal)	2.42 +- 0.39	1.03 +- 0.10
A_15_P120264	phosphogluconate hydrogenase (pgd)	2.39 +- 0.35	0.96 +- 0.10
A_15_P120846	none	2.39 +- 0.31	1.12 +- 0.10
A_15_P112373	calmodulin 2a (phosphorylase kinase, delta) (calm2a)	2.36 +- 0.14	1.05 +- 0.02
A_15_P109244	B-cell translocation gene 1 (btg1)	2.36 +- 0.09	0.91 +- 0.18
A_15_P109422	mesogenin 1 (msgn1)	2.35 +- 0.56	0.91 +- 0.08
A_15_P120707	cryptochrome DASH (cry-dash)	2.35 +- 0.48	0.87 +- 0.05
A_15_P106777	SRY-box containing gene 9a (sox9a)	2.35 +- 0.27	0.88 +- 0.05
A_15_P121262	hypothetical protein LOC393854 (zgc:77593) (InterPro: Rhodanese-like ; Protein-tyrosine phosphatase, dual specificity ; MAP kinase phosphatase ; Protein-tyrosine phosphatase, Tyr-specific/dual-specificity type)	2.35 +- 0.11	1.20 +- 0.13
A_15_P101902	H2a histone family member (zgc:101846)	2.34 +- 0.49	0.96 +- 0.08
A_15_P104034	GDP-mannose 4,6-dehydratase (gmds)	2.32 +- 0.09	1.17 +- 0.06
A_15_P113942	H2a histone family member (zgc:101846)	2.31 +- 0.41	0.95 +- 0.06
A_15_P101060	hypermethylated in cancer 1 like (hic1l)	2.29 +- 0.19	1.35 +- 0.15
A_15_P105077 *	probable thiopurine S-methyltransferase (thiopurine methyltransferase) (zgc:109981, zgc:101684)	2.28 +- 0.63	0.87 +- 0.14
A_15_P116826	heat shock factor 2 (hsf2)	2.28 +- 0.47	0.99 +- 0.05
A_15_P116683	solute carrier family 1 (glutamate/neutral amino acid transporter), member 4 (slc1a4)	2.27 +- 0.19	0.96 +- 0.01
A_15_P110953	basic helix-loop-helix domain containing, class B, 3 like (bhlhb3l)	2.26 +- 0.26	0.75 +- 0.04
A_15_P113586	hypothetical protein LOC554151 (zgc:110731) (InterPro: B-cell receptor-associated 31-like)	2.25 +- 0.48	1.11 +- 0.18
A_15_P100676	claudin c (cldnc)	2.25 +- 0.39	0.60 +- 0.01
A_15_P114150	tryptophan 2,3-dioxygenase (tdo2)	2.25 +- 0.30	0.65 +- 0.08
A_15_P100847	PTC7 protein phosphatase homolog (S. cerevisiae) (pptc7)	2.25 +- 0.12	0.98 +- 0.10
A_15_P100494	solute carrier family 1 (glutamate/neutral amino acid transporter), member 4 (slc1a4)	2.24 +- 0.18	1.04 +- 0.13
A_15_P111120	integrin, beta 1b (itgb1b)	2.23 +- 0.22	1.09 +- 0.08
A_15_P105044	hypothetical protein LOC562291 (si:dkey-218l8.1) (InterPro: CITED)	2.23 +- 0.05	1.16 +- 0.07
A_15_P111132	hypothetical protein LOC567275 (zgc:158387) (InterPro: TonB box, N-terminal ; Membrane-associated proteins in eicosanoid and glutathione metabolism)	2.22 +- 0.12	0.95 +- 0.08
A_15_P100082	glutamate-cysteine ligase, catalytic subunit (gclc)	2.21 +- 0.12	0.97 +- 0.04
A_15_P111473	novel homeodomain protein	2.19 +- 0.26	0.98 +- 0.07
A_15_P118489	hypothetical protein LOC450084 (zgc:101574) (InterPro: ATP-grasp fold, subdomain 2 ; Glutathione synthase, substrate-binding, eukaryotic ; Glutathione synthase, eukaryotic)	2.19 +- 0.26	1.17 +- 0.11
A_15_P112941	ribosomal protein S6 modification-like protein B (zgc:92164)	2.19 +- 0.08	1.09 +- 0.07
A_15_P101137	a disintegrin and metalloproteinase domain 8a (adam8a)	2.17 +- 0.36	1.07 +- 0.07
A_15_P108853	hypothetical protein LOC445057 (zgc:91929) (InterPro: Protein-tyrosine phosphatase, Tyr-specific/dual-specificity type ; Dual specificity protein phosphatase (MAP kinase phosphatase) ; Rhodanese-like ; Protein-tyrosine phosphatase, dual specificity ; MAP kinase phosphatase)	2.17 +- 0.14	1.04 +- 0.05
A_15_P110939	activated leukocyte cell adhesion molecule (alcam)	2.17 +- 0.11	1.06 +- 0.07
A_15_P101873	none	2.16 +- 0.14	1.02 +- 0.04
A_15_P104466	similar to high mobility group protein	2.15 +- 0.28	0.98 +- 0.09
A_15_P113377	EGF-containing fibulin-like extracellular matrix protein 2 (efemp2)	2.15 +- 0.20	0.94 +- 0.14
A_15_P102639 *	S100 calcium binding protein A1 (s100a1); hypothetical protein LOC791981 (zgc:110579) (InterPro: Ribosomal RNA adenine methylase transferase)	2.15 +- 0.13	0.85 +- 0.04
A_15_P111514 *	component of oligomeric golgi complex 2 (cog2); angiotensinogen (agt)	2.14 +- 0.36	0.53 +- 0.02
A_15_P109142 *	novel proteins (ENSDARG00000069236, ENSDARG00000070584); hypothetical protein LOC447843 (zgc:92292) (InterPro: Peptidase S1A, chymotrypsin ; Peptidase S1 and S6, chymotrypsin/Hap)	2.14 +- 0.30	0.96 +- 0.02
A_15_P100087	mesogenin 1 (msgn1)	2.13 +- 0.36	0.92 +- 0.17
A_15_P106261	hypothetical protein LOC556810 (NP_001037818.1)	2.13 +- 0.34	1.00 +- 0.11
A_15_P118499	hypothetical protein LOC724003 (zgc:136474)	2.12 +- 0.32	1.36 +- 0.17
A_15_P104619	stathmin-like 4, like (stmn4l)	2.11 +- 0.25	1.00 +- 0.04
A_15_P115729	integrin, alpha 5 (fibronectin receptor, alpha polypeptide) (itga5)	2.11 +- 0.18	0.96 +- 0.06
A_15_P110606	hypothetical protein LOC553269 (si:ch211-203b8.5) (InterPro: Cyclin, N-terminal ; Cyclin L ; Cyclin-related ; Cyclin ; Transcription regulator cyclin)	2.09 +- 0.11	1.02 +- 0.11
A_15_P105369 *	glycine dehydrogenase (decarboxylating) (gldc); hypothetical protein LOC100037331 (zgc:162600) (InterPro: UbiA prenyltransferase ; 4-hydroxybenzoate polyprenyl transferase)	2.08 +- 0.29	0.80 +- 0.04
A_15_P110375	arginase, type II (arg2)	2.08 +- 0.24	0.73 +- 0.10
A_15_P116210	solute carrier family 25, member 43 (slc25a43)	2.08 +- 0.12	0.92 +- 0.07
A_15_P112576	cystathionine-beta-synthase (cbs)	2.07 +- 0.34	0.95 +- 0.07
A_15_P106474	methyl-CpG binding domain protein 2 (mbd2)	2.07 +- 0.24	1.10 +- 0.04
A_15_P105251	apoptosis-inducing factor, mitochondrion-associated, 2 [Source:HGNC Symbol;Acc:21411] (AIFM2)	2.07 +- 0.05	1.31 +- 0.09
A_15_P116563	a disintegrin and metalloproteinase domain 8a (adam8a)	2.06 +- 0.37	1.01 +- 0.05
A_15_P118556	serum/glucocorticoid regulated kinase (sgk)	2.06 +- 0.20	1.08 +- 0.04
A_15_P101253	serum/glucocorticoid regulated kinase (sgk)	2.04 +- 0.21	1.10 +- 0.05
A_15_P119243	v-maf musculoaponeurotic fibrosarcoma oncogene family, protein B (avian) (mafb)	2.04 +- 0.19	1.01 +- 0.13
A_15_P108580	cyclin-dependent kinase inhibitor 1b (p27, kip1) (cdkn1b)	2.04 +- 0.17	1.26 +- 0.13
A_15_P117344	peroxisome proliferative activated receptor, gamma, coactivator 1, beta (ppargc1b)	2.02 +- 0.10	0.97 +- 0.05
A_15_P101243	calmodulin 2a (phosphorylase kinase, delta) (calm2a)	2.01 +- 0.20	1.09 +- 0.19
A_15_P106762	none	1.98 +- 0.37	0.87 +- 0.13
A_15_P106113	solute carrier family 13 (sodium-dependent dicarboxylate transporter), member 2 (slc13a2)	1.63 +- 0.34	0.40 +- 0.02
A_15_P116264	aryl hydrocarbon receptor 2 (ahr2)	1.38 +- 0.06	2.16 +- 0.27
A_15_P119785	cytochrome b5 type A (microsomal) (cyb5a)	1.22 +- 0.29	3.99 +- 0.40
A_15_P118967	none	1.11 +- 0.16	2.28 +- 0.20
A_15_P102435	cytochrome P450, family 1, subfamily A (cyp1a)	1.00 +- 0.28	8.82 +- 0.79
A_15_P100578	cytochrome P450, family 1, subfamily A (cyp1a)	0.96 +- 0.09	71.59 +- 6.09
A_15_P116032 *	notum pectinacetylesterase homolog (notum); transmembrane channel-like protein 6 (tmc6)	0.86 +- 0.07	2.06 +- 0.22
A_15_P103538	aryl hydrocarbon receptor 2 (ahr2)	0.80 +- 0.04	2.42 +- 0.24
A_15_P105659	weakly similar to activator of cAMP-responsive element modulator (CREM) in testis (Homo sapiens)	0.79 +- 0.19	0.36 +- 0.07
A_15_P105830	cyclin-dependent kinase inhibitor 1b, like (cdkn1bl)	0.77 +- 0.08	2.20 +- 0.08
A_15_P106880	hypothetical protein LOC447810 (zgc:92102) (InterPro: HAD-superfamily hydrolase, subfamily IG, 5'-nucleotidase)	0.76 +- 0.19	2.43 +- 0.49
A_15_P110860	hypothetical protein LOC445475 (zgc:92375) (InterPro: Fumarate lyase ; Zinc finger, LIM-type)	0.74 +- 0.19	0.33 +- 0.04
A_15_P119495	ventrally expressed dharma/bozozok antagonist (ved)	0.73 +- 0.16	1.99 +- 0.23
A_15_P104008	selenoprotein P, plasma, 1b (sepp1b)	0.73 +- 0.06	0.41 +- 0.04
A_15_P102530	UDP glycosyltransferase (ugt1b5)	0.66 +- 0.15	4.03 +- 0.48
A_15_P100069	hypothetical protein LOC447810 (zgc:92102) (InterPro: HAD-superfamily hydrolase, subfamily IG, 5'-nucleotidase)	0.56 +- 0.20	3.72 +- 0.63
A_15_P115950	rad and gem related GTP binding protein 1 (rem1)	0.51 +- 0.11	1.39 +- 0.06
A_15_P113781	forkhead box B1.1 (foxb1.1)	0.51 +- 0.11	1.63 +- 0.05
A_15_P111027	friend leukemia integration 1b (fli1b)	0.51 +- 0.08	0.92 +- 0.09
A_15_P120516	forkhead box D1 like (foxd1l)	0.51 +- 0.07	1.47 +- 0.12
A_15_P114217	oligodendrocyte lineage transcription factor 2 (olig2)	0.51 +- 0.06	0.94 +- 0.02
A_15_P120263	RNA U, small nuclear RNA export adaptor (phosphorylation regulated) (rnuxa)	0.51 +- 0.03	0.99 +- 0.02
A_15_P117901	hypothetical protein LOC415190 (zgc:86896) (InterPro: WD40 repeat)	0.50 +- 0.11	1.19 +- 0.09
A_15_P101012	novel protein (ENSDARG00000058133) (pseudogene)	0.50 +- 0.10	0.90 +- 0.03
A_15_P111199	hypothetical protein LOC431726 (zgc:91908) (InterPro: Protein of unknown function DUF284, transmembrane eukaryotic)	0.50 +- 0.09	1.11 +- 0.07
A_15_P108560	internexin neuronal intermediate filament protein, alpha a [Source:ZFIN;Acc:ZDB-GENE-060531-65] (inaa)	0.50 +- 0.09	0.85 +- 0.04
A_15_P110231	hypothetical protein LOC573562 (zgc:101741) (InterPro: Major facilitator superfamily MFS-1 ; Major facilitator superfamily)	0.50 +- 0.07	1.16 +- 0.07
A_15_P120559	FXYD domain containing ion transport regulator 6 like [Source:ZFIN;Acc:ZDB-GENE-071205-8] (fxyd6l)	0.50 +- 0.07	0.87 +- 0.02
A_15_P119155	selenoprotein P, plasma, 1a (sepp1a)	0.50 +- 0.07	0.94 +- 0.08
A_15_P109282	hypothetical protein LOC436792 (zgc:92808)	0.50 +- 0.05	0.95 +- 0.07
A_15_P101685	selenoprotein P, plasma, 1a (sepp1a)	0.50 +- 0.05	0.89 +- 0.05
A_15_P115644	v-myc myelocytomatosis viral oncogene homolog 1, lung carcinoma derived (avian) a (mycl1a)	0.50 +- 0.04	0.89 +- 0.10
A_15_P105327	hypothetical protein LOC447872 (zgc:103507)	0.50 +- 0.01	0.82 +- 0.05
A_15_P112290	zgc:103579	0.49 +- 0.10	0.83 +- 0.13
A_15_P108410 *	RAB25, member RAS oncogene family (rab25); apolipoprotein A-I binding protein (apoa1bp)	0.49 +- 0.09	1.38 +- 0.14
A_15_P118478	hypothetical protein LOC550236 (zgc:110113)	0.49 +- 0.06	0.74 +- 0.02
A_15_P108693	selenoprotein P, plasma, 1a (sepp1a), partial	0.49 +- 0.05	0.92 +- 0.02
A_15_P108775	caspase 6, apoptosis-related cysteine peptidase, like 1 (casp6l1)	0.49 +- 0.04	0.79 +- 0.06
A_15_P115491	wu:fb58g10	0.49 +- 0.04	0.64 +- 0.07
A_15_P113979	disabled homolog 2 (Drosophila) (dab2)	0.49 +- 0.03	0.70 +- 0.03
A_15_P117454	hypothetical protein LOC405856 (zgc:85976) (InterPro: AAA+ ATPase, core ; Peptidase S16, Lon protease ; AAA ATPase, core)	0.49 +- 0.03	0.85 +- 0.09
A_15_P102768	cathepsin H (ctsh)	0.49 +- 0.02	0.78 +- 0.06
A_15_P106756	mediator of RNA polymerase II transcription, subunit 18 homolog (yeast) (med18)	0.48 +- 0.08	0.88 +- 0.03
A_15_P121041	noggin 1 (nog1)	0.48 +- 0.06	0.70 +- 0.11
A_15_P119103	glycerophosphodiester phosphodiesterase domain containing 3 (gdpd3)	0.48 +- 0.05	0.79 +- 0.04
A_15_P106365	T-box 15 (tbx15)	0.48 +- 0.03	0.78 +- 0.02
A_15_P108862	hypothetical protein LOC436733 (zgc:92907) (InterPro: Glycosyltransferase 28, C-terminal)	0.48 +- 0.02	0.86 +- 0.04
A_15_P117130	hypothetical protein LOC445211 (zgc:100997) (InterPro: Calponin-like actin-binding ; Actin-binding, actinin-type)	0.47 +- 0.10	1.36 +- 0.07
A_15_P114843	lunatic fringe homolog (lfng)	0.47 +- 0.09	0.88 +- 0.02
A_15_P108022	lunatic fringe homolog (lfng)	0.47 +- 0.08	0.82 +- 0.05
A_15_P102939	RGM domain family member (zgc:66326)	0.47 +- 0.07	1.15 +- 0.02
A_15_P105107	sulfotransferase family 2, cytosolic sulfotransferase 1 (sult2st1)	0.47 +- 0.06	1.27 +- 0.12
A_15_P100081	gelsolin, like 1 (gsnl1)	0.47 +- 0.06	0.88 +- 0.06
A_15_P120993	novel protein (ENSDARG00000009894)	0.47 +- 0.04	1.61 +- 0.22
A_15_P104253	wu:fc41f02	0.46 +- 0.06	0.77 +- 0.07
A_15_P100942 *	aldehyde dehydrogenase 3 family, member D1 (aldh3d1); caseinolytic protease, ATP-dependent, proteolytic subunit homolog (zgc:112333)	0.46 +- 0.05	0.95 +- 0.08
A_15_P112525	insulin-like growth factor 2a (igf2a)	0.46 +- 0.04	1.08 +- 0.07
A_15_P116827	protein phosphatase 1, regulatory (inhibitor) subunit 3B (ppp1r3b)	0.46 +- 0.03	0.74 +- 0.04
A_15_P107840	novel protein similar to vertebrate MARVEL domain containing 2 (MARVELD2) (Q2BGQ4_DANRE)	0.45 +- 0.08	1.07 +- 0.10
A_15_P104868	si:ch211-170n20.3 [Source:ZFIN;Acc:ZDB-GENE-131121-365]	0.45 +- 0.07	1.14 +- 0.14
A_15_P112836	frizzled homolog 2 (fzd2)	0.45 +- 0.06	1.01 +- 0.09
A_15_P119750	zgc:85882 (InterPro: Cyclin-like F-box)	0.45 +- 0.05	0.83 +- 0.11
A_15_P104846	aquaporin 3 (aqp3)	0.45 +- 0.04	0.73 +- 0.05
A_15_P104880	hypothetical protein LOC567017 (si:dkeyp-38g8.3) (InterPro: Leucine-rich repeat ; Leucine-rich repeat, cysteine-rich flanking region, N-terminal)	0.45 +- 0.03	0.76 +- 0.10
A_15_P106570	hypothetical protein LOC541398 (zgc:101842) (InterPro: KCNMB2, ball and chain ; Potassium channel, calcium-activated, BK, beta subunit)	0.45 +- 0.02	0.77 +- 0.11
A_15_P111028	chemokine (C-X-C motif) receptor 7b (cxcr7b)	0.44 +- 0.08	1.20 +- 0.09
A_15_P112777	solute carrier family 6 (neurotransmitter transporter, GABA), member 11a [Source:ZFIN;Acc:ZDB-GENE-030131-3729] (slc6a11a)	0.44 +- 0.08	1.17 +- 0.16
A_15_P103728	wu:fb08e07	0.44 +- 0.05	0.93 +- 0.12
A_15_P117986	hypothetical protein LOC393348 (zgc:64106) (InterPro: Short-chain dehydrogenase/reductase SDR ; Glucose/ribitol dehydrogenase)	0.44 +- 0.04	0.76 +- 0.05
A_15_P102120	forkhead box Q1 (foxq1)	0.43 +- 0.06	3.48 +- 0.13
A_15_P121259	hypothetical protein LOC641492 (zgc:123285) (InterPro: Neutrophil cytosol factor 2 ; Src homology-3)	0.43 +- 0.06	1.05 +- 0.08
A_15_P108178	cytochrome P450, family 17, subfamily A, polypeptide 1 (cyp17a1)	0.43 +- 0.05	0.92 +- 0.08
A_15_P108659	hypothetical protein LOC386792 (zgc:66317) (InterPro: Protein-arginine deiminase, C-terminal ; Protein-arginine deiminase ; Protein-arginine deiminase (PAD) central region ; Protein-arginine deiminase (PAD) N-terminal)	0.43 +- 0.04	0.89 +- 0.04
A_15_P117032	arginine and glutamate rich 1b [Source:ZFIN;Acc:ZDB-GENE-040426-736] (arglu1b)	0.42 +- 0.10	0.99 +- 0.06
A_15_P117721	hypothetical protein LOC492803 (zgc:101640) (InterPro: Phosphatidylinositol transfer protein)	0.42 +- 0.09	0.88 +- 0.08
A_15_P104222	wu:fd06c09	0.42 +- 0.03	1.42 +- 0.07
A_15_P110067	progestin and adipoQ receptor family member Vb (paqr5b)	0.42 +- 0.03	0.90 +- 0.11
A_15_P106239	cyclin B1 (ccnb1)	0.42 +- 0.03	0.91 +- 0.08
A_15_P111351	cytochrome P450, family 17, subfamily A, polypeptide 1 (cyp17a1)	0.42 +- 0.01	0.77 +- 0.06
A_15_P117241	distal-less homeobox gene 3b (dlx3b)	0.41 +- 0.09	1.85 +- 0.05
A_15_P115815	G-protein-coupled receptor kinase 7a (grk7a)	0.41 +- 0.05	0.78 +- 0.06
A_15_P100844	Aldo/keto reductase homolog (zgc:101765) (meh annotation)	0.41 +- 0.05	0.91 +- 0.01
A_15_P106541	none	0.41 +- 0.04	0.79 +- 0.08
A_15_P105224	sciellin (scel)	0.41 +- 0.01	0.76 +- 0.05
A_15_P118093	fibroblast growth factor 8 a (fgf8a)	0.40 +- 0.07	0.79 +- 0.04
A_15_P117382	hypothetical protein LOC393356 (zgc:64162) (InterPro: Protein of unknown function DUF662)	0.40 +- 0.07	0.89 +- 0.04
A_15_P100363	Natterin-like protein (zgc:113413)	0.40 +- 0.06	1.25 +- 0.13
A_15_P114727	malate dehydrogenase 1b, NAD (soluble) (mdh1b)	0.39 +- 0.12	0.96 +- 0.10
A_15_P107954	carbonic anhydrase (cahz)	0.39 +- 0.05	0.80 +- 0.07
A_15_P109352	SH3-domain GRB2-like 1a (sh3gl1a)	0.39 +- 0.04	0.81 +- 0.03
A_15_P116783	vesicle-associated membrane protein 8 (endobrevin) (vamp8)	0.38 +- 0.10	1.23 +- 0.05
A_15_P100327	id:ibd5013	0.37 +- 0.08	0.81 +- 0.03
A_15_P104273	caspase b (caspb)	0.37 +- 0.02	1.07 +- 0.11
A_15_P104141	retinol binding protein 4, plasma (rbp4)	0.37 +- 0.01	0.89 +- 0.07
A_15_P109617	cyclin B2 (ccnb2)	0.37 +- 0.01	0.76 +- 0.08
A_15_P118610	hypothetical protein LOC447883 (zgc:101783)	0.36 +- 0.10	0.99 +- 0.17
A_15_P119059	guanylate kinase 1 (guk1)	0.36 +- 0.08	0.94 +- 0.10
A_15_P112421	hypothetical protein LOC445297 (zgc:100897) (InterPro: G protein alpha subunit, helical insertion ; Guanine nucleotide binding protein (G-protein), alpha subunit ; G-protein alpha subunit, group Q)	0.36 +- 0.05	0.92 +- 0.05
A_15_P106832	caspase b (caspb)	0.35 +- 0.09	1.15 +- 0.22
A_15_P111412	melanoregulin (zgc:91968)	0.35 +- 0.07	0.93 +- 0.03
A_15_P121452	hypothetical protein LOC550250 (zgc:110712) (InterPro: Intermediate filament protein ; Keratin, type I)	0.35 +- 0.04	1.00 +- 0.11
A_15_P120590	microphthalmia-associated transcription factor a (mitfa)	0.35 +- 0.03	1.04 +- 0.08
A_15_P120253	wu:fc58e01	0.35 +- 0.03	0.92 +- 0.04
A_15_P106085	sciellin (scel)	0.35 +- 0.03	0.78 +- 0.03
A_15_P112248	PYD and CARD domain containing (pycard)	0.34 +- 0.05	0.84 +- 0.08
A_15_P121123	microphthalmia-associated transcription factor a (mitfa)	0.34 +- 0.05	0.96 +- 0.10
A_15_P101446	hypothetical protein LOC445107 (zgc:92451) (InterPro: Calcium-binding EF-hand ; Peptidase, cysteine peptidase active site ; EF-Hand type ; Peptidase C2, calpain)	0.34 +- 0.04	0.91 +- 0.06
A_15_P109688	annexin A1b (anxa1b)	0.34 +- 0.02	0.89 +- 0.03
A_15_P111328	microphthalmia-associated transcription factor a (mitfa)	0.33 +- 0.06	0.99 +- 0.17
A_15_P108040	Kruppel-like factor 2a (klf2a)	0.33 +- 0.04	1.17 +- 0.06
A_15_P107334	v-maf musculoaponeurotic fibrosarcoma (avian) oncogene homolog (maf)	0.33 +- 0.04	0.74 +- 0.06
A_15_P101092	hypothetical protein LOC387303 (zgc:66417) (InterPro: Glycosyl transferase, family 6)	0.32 +- 0.08	1.16 +- 0.10
A_15_P117198	beta-3-galactosyltransferase (zgc:86586)	0.31 +- 0.09	0.99 +- 0.15
A_15_P120932 *	zinc finger protein 511 (znf511); muscle segment homeobox C (msxc)	0.29 +- 0.06	0.88 +- 0.04
A_15_P118813	hypothetical protein LOC415192 (zgc:86889) (InterPro: Inosine guanosine and xanthosine phosphorylase ; Purine phosphorylase, family 2 ; Purine nucleoside phosphorylase I, inosine and guanosine-specific)	0.28 +- 0.03	0.40 +- 0.06
A_15_P115288	none	0.27 +- 0.07	0.68 +- 0.11
A_15_P100601 *	hypothetical protein LOC554469; hypothetical protein LOC327497 (zgc:66473) (InterPro: RNA polymerase sigma factor 54, interaction ; AAA+ ATPase, core ; Cell division/GTP binding protein ; AIG1); hypothetical protein (si:ch211-285c6.1) (InterPro: AAA+ ATPase, core ; Cell division/GTP binding protein ; AIG1 ; RNA polymerase sigma factor 54, interaction)	0.27 +- 0.06	0.60 +- 0.06
A_15_P120280	none	0.27 +- 0.06	0.43 +- 0.11
A_15_P102308	calpain 2, (m/II) large subunit b (capn2b)	0.27 +- 0.03	1.04 +- 0.05
A_15_P115347	tumor necrosis factor (ligand) superfamily, member 10 like 2 (tnfsf10l2)	0.25 +- 0.06	1.09 +- 0.12
A_15_P101942	zgc:101549 (InterPro: Aldolase-type TIM barrel ; N-acetylneuraminic acid synthase, N-terminal ; Antifreeze-like/N-acetylneuraminic acid synthase C-terminal ; SAF domain)	0.25 +- 0.02	0.56 +- 0.06
A_15_P106790	pleckstrin homology domain containing, family F (with FYVE domain) member 1 (plekhf1)	0.21 +- 0.05	0.69 +- 0.10
A_15_P101484	lecithin retinol acyltransferase a (phosphatidylcholine--retinol O-acyltransferase a) (lrata)	0.21 +- 0.04	0.63 +- 0.07
A_15_P113881	opsin 1 (cone pigments), long-wave-sensitive, 1 (opn1lw1)	0.20 +- 0.05	1.04 +- 0.23
A_15_P119724	opsin 1 (cone pigments), long-wave-sensitive, 1 (opn1lw1)	0.17 +- 0.03	0.86 +- 0.22
